# Supplementary material for: Ethyl [(2-hydroxy­phen­yl)(pyridinium-2-ylamino)meth­yl]phospho­nate methanol solvate
Source: Acta Crystallogr Sect E Struct Rep Online. 2008 Jun 7;64(Pt 7):o1178–9. doi: 10.1107/S1600536808015675 (PMC2961726; doi:10.1107/S1600536808015675)
Supplement: Supplementary file 2 [file e-64-o1178-Isup2.hkl]

# 
# h,k,l, Fc-squared, Fo-squared, sigma(Fo-squared) and status flag 
# 
data_I
_shelx_title ' ab7076p  in P2(1)/c' 
_shelx_refln_list_code          4 
_shelx_F_calc_maximum      214.24 
_exptl_crystal_F_000       720.00 
_reflns_d_resolution_high  0.8408 
 
loop_ 
 _symmetry_equiv_pos_as_xyz 
 'x, y, z' 
 '-x, y+1/2, -z+1/2' 
 '-x, -y, -z' 
 'x, -y-1/2, z-1/2' 
 
_cell_length_a    12.8210 
_cell_length_b     9.5360 
_cell_length_c    16.5670 
_cell_angle_alpha  90.000 
_cell_angle_beta  122.308 
_cell_angle_gamma  90.000 
 
_shelx_F_squared_multiplier     1.000 
 
loop_ 
 _refln_index_h 
 _refln_index_k 
 _refln_index_l 
 _refln_F_squared_calc 
 _refln_F_squared_meas 
 _refln_F_squared_sigma 
 _refln_observed_status 
   1   0   0     2214.23     1859.88     26.81 o 
   4   0   0        1.81       10.27      4.00 o 
   6   0   0     3481.75     3667.75     53.00 o 
   7   0   0      226.93      225.85      8.97 o 
   8   0   0     2177.88     2324.98     48.29 o 
   9   0   0      738.00      639.46     35.00 o 
  10   0   0      813.01      846.45     43.00 o 
  11   0   0       27.45       44.50     12.00 o 
  12   0   0       27.55       21.50     12.00 o 
   1   1   0      320.11      367.56      7.64 o 
   2   1   0       41.36       58.27      2.32 o 
   3   1   0       71.55       81.24      2.97 o 
   4   1   0     1765.60     1698.86     21.50 o 
   6   1   0      855.23     1001.72     16.09 o 
   7   1   0      219.90      266.54      6.86 o 
   8   1   0       41.12       36.96      6.59 o 
   9   1   0      224.68      235.02     13.17 o 
  10   1   0       74.87      115.85     13.57 o 
  11   1   0       19.66       26.31      9.17 o 
  12   1   0       27.77       42.70     11.39 o 
   0   2   0     5574.83     5750.64    118.49 o 
   1   2   0     1012.05     1105.63     21.18 o 
   2   2   0     1872.91     1860.53     22.02 o 
   3   2   0      108.36      132.47      4.15 o 
   4   2   0      333.41      380.09      7.42 o 
   5   2   0      320.41      309.11      7.06 o 
   6   2   0       34.04       46.63      3.55 o 
   7   2   0        8.81       13.55      3.08 o 
   8   2   0     1751.44     1728.53     42.57 o 
   9   2   0       87.28      104.57      9.84 o 
  10   2   0      148.02      151.74     15.91 o 
  11   2   0      164.15      180.84     34.50 o 
  12   2   0       58.52       69.39     26.50 o 
   1   3   0     2794.22     3054.08     50.89 o 
   3   3   0      271.88      296.81      9.33 o 
   4   3   0      304.79      277.39      6.88 o 
   5   3   0       94.73      112.30      4.95 o 
   6   3   0       17.70       29.94      3.49 o 
   7   3   0      129.60      130.44      8.83 o 
   8   3   0      138.96      159.52     11.24 o 
   9   3   0      165.04      188.99     14.85 o 
  10   3   0       37.44       32.40      7.05 o 
  11   3   0       63.86       51.15     11.30 o 
  12   3   0        7.39       12.92      8.76 o 
   0   4   0       32.70       27.00      7.00 o 
   1   4   0      422.98      388.35     13.77 o 
   2   4   0       77.15      111.33     12.00 o 
   3   4   0       80.97       82.43      7.55 o 
   4   4   0      313.33      260.89     10.12 o 
   5   4   0        0.00        3.82      2.93 o 
   6   4   0      169.05      177.14      8.26 o 
   7   4   0        9.83       28.22      5.26 o 
   8   4   0      139.60      138.81      9.40 o 
   9   4   0      203.50      218.66     13.60 o 
  10   4   0      141.90      152.03     13.15 o 
  11   4   0        9.90       24.68      9.82 o 
  12   4   0        0.22       19.06      8.29 o 
   1   5   0      461.98      384.48     15.35 o 
   2   5   0      639.26      650.52     20.62 o 
   3   5   0       28.69       10.60      4.41 o 
   4   5   0        0.57        0.00      3.54 o 
   5   5   0        0.07        6.10      3.33 o 
   6   5   0      106.25      135.39     10.07 o 
   7   5   0      790.35      819.55     24.42 o 
   8   5   0        1.56        6.85      5.38 o 
   9   5   0      974.97      939.88     27.42 o 
  10   5   0      130.37      115.66     12.37 o 
  11   5   0        3.44       11.46      9.01 o 
   0   6   0       26.68       24.50      9.50 o 
   1   6   0       63.89       71.78      8.97 o 
   2   6   0       65.65       62.35      8.40 o 
   3   6   0       77.41       81.00      9.11 o 
   4   6   0      180.38      173.55     12.37 o 
   5   6   0        5.07       13.31      4.24 o 
   6   6   0       13.05       13.21      6.33 o 
   7   6   0       69.45       62.61     10.59 o 
   8   6   0        7.65       10.39      7.04 o 
   9   6   0       10.56       23.29      8.14 o 
  10   6   0       16.98       29.50      8.46 o 
   1   7   0     1256.81     1319.42     52.00 o 
   2   7   0      194.68      186.89     14.50 o 
   3   7   0      719.87      624.34     25.75 o 
   4   7   0       27.32       35.50      7.75 o 
   5   7   0      617.31      656.88     37.25 o 
   6   7   0       95.93      110.35     13.50 o 
   7   7   0      501.29      560.59     25.23 o 
   8   7   0      156.41      205.78     18.03 o 
   9   7   0      136.87      172.49     26.00 o 
  10   7   0       10.87       17.79     15.75 o 
   0   8   0       43.98       34.50     12.50 o 
   1   8   0      255.73      220.79     15.00 o 
   2   8   0        2.76        2.50      5.30 o 
   3   8   0       25.63       21.72      7.50 o 
   4   8   0      212.89      164.97     14.95 o 
   5   8   0      127.17      135.74     14.48 o 
   6   8   0        8.62       21.19      8.50 o 
   7   8   0        9.77       15.94      8.04 o 
   8   8   0        0.25        3.93      7.19 o 
   9   8   0        7.02       17.50     12.50 o 
   1   9   0       91.78       96.21     13.07 o 
   2   9   0        1.50        2.03      5.40 o 
   3   9   0      110.47       85.28     12.16 o 
   4   9   0      211.85      199.49     26.50 o 
   5   9   0       74.66       66.73     12.67 o 
   6   9   0       56.65       45.76     14.00 o 
   7   9   0        0.44        9.88      8.04 o 
   0  10   0      261.37      218.49     27.50 o 
   1  10   0        0.01        0.00      5.62 o 
   2  10   0      118.02      115.04     25.25 o 
   3  10   0        1.91        0.75      6.72 o 
   4  10   0       13.61       12.50     11.50 o 
   5  10   0        0.47        0.00      6.56 o 
   6  10   0       75.11      103.09     15.86 o 
   1  11   0        0.08        0.00      6.89 o 
   2  11   0        0.30        0.00      7.40 o 
   3  11   0        3.11        6.00      9.00 o 
 -13   1   1       96.19      101.35     15.23 o 
 -12   1   1        2.98       15.55     14.00 o 
 -11   1   1      224.31      213.61     18.70 o 
 -10   1   1      246.04      233.64     16.44 o 
  -9   1   1      997.18     1001.29     25.00 o 
  -8   1   1      108.15      121.45      7.82 o 
  -7   1   1      996.83     1060.20     16.31 o 
  -6   1   1      218.69      198.62      6.49 o 
  -5   1   1      558.10      534.91      8.04 o 
  -4   1   1      566.29      482.53      6.96 o 
  -3   1   1     6440.27     6692.07     51.93 o 
   1   1   1        0.15        3.93      1.20 o 
   2   1   1     2018.22     2145.55     20.79 o 
   3   1   1     1590.59     1554.81     16.98 o 
   5   1   1     1159.61     1277.77     15.33 o 
   6   1   1      900.27      903.35     12.94 o 
   7   1   1      221.71      214.41      7.12 o 
   8   1   1     2073.42     1995.12     36.97 o 
   9   1   1        1.61        8.83      4.90 o 
  10   1   1      322.74      291.52     17.63 o 
  11   1   1        6.94       15.58      7.25 o 
  12   1   1       40.12       50.58      9.96 o 
 -13   2   1       46.69       58.05     16.25 o 
 -12   2   1       40.42       34.30      9.24 o 
 -11   2   1       96.52      106.41     14.48 o 
 -10   2   1       55.85       60.12      8.31 o 
  -9   2   1      272.19      276.85     13.47 o 
  -8   2   1      209.08      211.58      9.36 o 
  -7   2   1       11.87       27.26      3.57 o 
  -6   2   1      536.17      502.57      8.79 o 
  -5   2   1     1665.94     1673.13     19.51 o 
  -3   2   1      554.33      516.74     11.69 o 
  -2   2   1     7828.97     8411.70    120.90 o 
  -1   2   1     6349.05     6882.80     99.52 o 
   0   2   1     5112.62     5719.71     83.42 o 
   2   2   1     2684.72     2517.24     24.96 o 
   4   2   1      100.39      108.62      4.33 o 
   5   2   1     1371.04     1295.45     17.03 o 
   6   2   1      312.71      308.22      9.09 o 
   7   2   1        0.17        3.80      3.70 o 
   8   2   1        6.33        0.00      4.11 o 
   9   2   1      174.50      155.33     21.75 o 
  10   2   1        0.27        3.00     11.00 o 
  11   2   1        9.56       20.68      9.00 o 
  12   2   1        1.27       13.77      9.13 o 
 -12   3   1        0.58       21.64      8.40 o 
 -11   3   1       93.25      114.69     15.35 o 
 -10   3   1       63.05       68.16      9.08 o 
  -9   3   1       86.00      113.60     10.41 o 
  -8   3   1     1000.55      948.50     24.15 o 
  -7   3   1       42.37       46.10      4.53 o 
  -6   3   1      345.83      295.87     11.33 o 
  -5   3   1       22.40       23.00      3.46 o 
  -4   3   1       19.49       30.92      4.54 o 
  -3   3   1      262.14      262.46     10.94 o 
  -2   3   1     4492.99     4862.59     76.35 o 
  -1   3   1     3165.76     3134.08     52.14 o 
   0   3   1       83.96       99.47      6.53 o 
   1   3   1        5.23        7.18      3.00 o 
   2   3   1       14.31       14.03      2.58 o 
   3   3   1      555.01      563.58      9.88 o 
   4   3   1     1054.15     1169.10     16.05 o 
   5   3   1      246.58      302.10      8.19 o 
   6   3   1      234.30      249.04     13.80 o 
   7   3   1        6.53       10.58      3.75 o 
   8   3   1       17.75       25.56      6.05 o 
   9   3   1      375.20      360.47     23.33 o 
  10   3   1       41.23       57.29     12.24 o 
  11   3   1        1.13        3.00      7.40 o 
 -12   4   1       30.49       49.72     11.96 o 
 -11   4   1       30.70       35.87      8.16 o 
 -10   4   1       94.05      122.72     13.02 o 
  -9   4   1       75.31       74.91      9.14 o 
  -8   4   1      458.32      451.12     13.73 o 
  -7   4   1      497.90      482.47     17.25 o 
  -6   4   1       26.08       29.11      4.38 o 
  -5   4   1       77.34       65.66      6.82 o 
  -4   4   1      155.37      148.34      9.96 o 
  -3   4   1      720.58      640.46     28.50 o 
  -2   4   1      830.60      805.14     21.53 o 
  -1   4   1     1976.67     2140.47     41.19 o 
   0   4   1      529.27      525.15     16.60 o 
   1   4   1     2887.96     3009.92     87.49 o 
   2   4   1        0.05        7.35      3.48 o 
   3   4   1      480.21      520.76     13.44 o 
   4   4   1      147.24      142.35      5.94 o 
   5   4   1        3.05        3.93      2.57 o 
   6   4   1      288.68      284.27     12.91 o 
   7   4   1     1202.96     1183.82     26.60 o 
   8   4   1      155.65      173.82     10.57 o 
   9   4   1      544.66      524.29     19.62 o 
  10   4   1        0.12        3.40     11.00 o 
  11   4   1      182.93      207.20     20.31 o 
 -11   5   1        0.00        2.73      6.07 o 
 -10   5   1       50.46       55.57      9.23 o 
  -9   5   1      117.55      117.66     11.54 o 
  -8   5   1       60.03       52.82      7.85 o 
  -7   5   1        0.63        8.39      5.75 o 
  -6   5   1      272.65      287.81     11.93 o 
  -5   5   1      133.33      143.56     11.03 o 
  -4   5   1      885.62      881.13     25.69 o 
  -3   5   1       33.24       47.50      7.19 o 
  -2   5   1     1076.85      998.03     26.84 o 
  -1   5   1      522.43      601.96     19.80 o 
   0   5   1        6.73       17.98      4.76 o 
   1   5   1      383.90      394.62     15.51 o 
   2   5   1      233.84      214.12     11.65 o 
   3   5   1      125.77      119.63     10.75 o 
   4   5   1       78.50       88.66      8.25 o 
   5   5   1        1.50        8.22      4.20 o 
   6   5   1        0.22        8.13      4.60 o 
   7   5   1      283.53      296.49     13.52 o 
   8   5   1        9.90       20.57      6.97 o 
   9   5   1       24.91       30.12      7.31 o 
  10   5   1        4.06       14.25     10.75 o 
  11   5   1        0.05       12.17      9.17 o 
 -11   6   1        5.20       10.36      6.85 o 
 -10   6   1      456.49      418.85     19.43 o 
  -9   6   1      260.71      261.98     26.00 o 
  -8   6   1       73.69       94.16     12.37 o 
  -7   6   1      276.03      287.05     16.87 o 
  -6   6   1      388.42      359.47     25.00 o 
  -5   6   1        5.79       10.50      4.80 o 
  -4   6   1        0.34        1.65      3.48 o 
  -3   6   1      140.49      163.83     12.55 o 
  -2   6   1      452.69      421.83     17.83 o 
  -1   6   1     3756.49     3968.69     72.65 o 
   0   6   1      859.74      770.81     24.36 o 
   1   6   1      256.83      219.36     24.25 o 
   2   6   1       16.31       36.76      8.25 o 
   3   6   1      108.96      103.75      9.85 o 
   4   6   1      211.09      226.21     11.19 o 
   5   6   1       48.41       38.44      8.11 o 
   6   6   1       72.18       82.42     11.30 o 
   7   6   1      366.01      346.37     19.05 o 
   8   6   1        0.10        9.12      5.84 o 
   9   6   1      422.15      467.09     24.32 o 
  10   6   1        1.56        7.61      7.34 o 
 -10   7   1      235.65      263.67     22.75 o 
  -9   7   1       44.94       47.00     16.00 o 
  -8   7   1        0.00        0.00      6.33 o 
  -7   7   1        0.09        2.59      7.25 o 
  -6   7   1       78.27       57.00     15.00 o 
  -5   7   1      398.64      381.63     19.15 o 
  -4   7   1       64.34       63.36      9.82 o 
  -3   7   1      162.13      146.13     12.95 o 
  -2   7   1      119.27      115.66     11.67 o 
  -1   7   1      103.45       99.97     11.13 o 
   0   7   1        6.68        9.69      5.47 o 
   1   7   1      157.99      144.58     12.95 o 
   2   7   1      102.49       99.99     14.50 o 
   3   7   1        0.27        6.00      4.95 o 
   4   7   1      635.32      625.63     19.38 o 
   5   7   1      121.49      106.55     19.25 o 
   6   7   1       17.58       16.65     13.50 o 
   7   7   1       15.10       16.08      7.19 o 
   8   7   1       17.21       22.14      8.46 o 
   9   7   1       20.60       25.00     12.50 o 
  -9   8   1      173.90      222.99     30.50 o 
  -8   8   1      123.55      113.74     17.75 o 
  -7   8   1        0.70        5.83      6.89 o 
  -6   8   1      172.61      170.99     24.00 o 
  -5   8   1        8.77       14.31      6.48 o 
  -4   8   1      194.93      190.86     15.71 o 
  -3   8   1      157.63      163.39     14.59 o 
  -2   8   1      115.26      102.49     22.75 o 
  -1   8   1      205.44      206.52     16.00 o 
   0   8   1      179.39      160.76     14.49 o 
   1   8   1      379.49      386.33     26.50 o 
   2   8   1      401.23      365.03     24.50 o 
   3   8   1        2.14        4.45      5.83 o 
   4   8   1      119.16      117.22     13.77 o 
   5   8   1      102.54      108.24     13.96 o 
   6   8   1       46.17       59.51     11.81 o 
   7   8   1      335.86      345.63     22.45 o 
   8   8   1       14.87       24.33      9.06 o 
  -8   9   1       34.27       72.83     13.96 o 
  -7   9   1        7.33       16.83      7.57 o 
  -6   9   1       15.03        8.67      7.55 o 
  -5   9   1       27.39       22.50     12.00 o 
  -4   9   1       11.49       11.35      6.84 o 
  -3   9   1      124.36      144.13     14.95 o 
  -2   9   1      174.62      162.05     15.19 o 
  -1   9   1       62.34       67.68     10.96 o 
   0   9   1      182.76      187.38     20.50 o 
   1   9   1       33.98       33.28      9.25 o 
   2   9   1      401.16      445.89     49.00 o 
   3   9   1        0.35        0.36      5.83 o 
   4   9   1       31.21       43.66     10.74 o 
   5   9   1       24.03       24.89      9.37 o 
   6   9   1        2.19        8.67      7.56 o 
   7   9   1        9.97        5.43      8.25 o 
  -6  10   1        1.83        7.90      7.86 o 
  -5  10   1       18.97       27.00     14.00 o 
  -4  10   1       45.44       52.39     11.30 o 
  -3  10   1       39.55       34.65      9.68 o 
  -2  10   1        9.04        4.96      6.61 o 
  -1  10   1       30.07       28.40      9.17 o 
   0  10   1       42.58       51.54     11.67 o 
   1  10   1        0.01        0.00      5.62 o 
   2  10   1        5.45        2.89      6.84 o 
   3  10   1      104.20       81.99     20.00 o 
   4  10   1       48.46       55.26     13.43 o 
   5  10   1       28.48       34.50     10.80 o 
  -3  11   1       58.09       56.32     12.31 o 
  -2  11   1       24.37       22.95     10.07 o 
  -1  11   1      253.48      228.42     20.82 o 
   0  11   1      248.93      257.42     21.84 o 
   1  11   1       40.34       38.76     10.94 o 
   2  11   1       82.78       65.50     18.50 o 
 -13   0   2        0.50        4.50     14.00 o 
 -12   0   2      123.48      120.49     23.00 o 
 -11   0   2      388.65      347.98     29.00 o 
 -10   0   2       62.40       61.16     10.09 o 
  -9   0   2     1040.49     1074.79     38.75 o 
  -8   0   2        3.01        4.69      5.04 o 
  -7   0   2     9918.19    10523.62    117.65 o 
  -6   0   2     1842.42     2009.32     30.75 o 
  -3   0   2     3676.16     3898.87     56.76 o 
  -2   0   2     8897.40     9965.46    131.91 o 
  -1   0   2    17807.54    18369.36    237.49 o 
   0   0   2      209.05      211.99      5.50 o 
   1   0   2    45897.11    48857.33   1026.69 o 
   2   0   2     3093.00     3022.04     75.25 o 
   3   0   2     3628.45     3860.94     65.75 o 
   4   0   2        4.87       13.28      4.50 o 
   5   0   2     1516.99     1548.49     25.09 o 
   6   0   2       69.09       78.86      7.75 o 
   7   0   2     2638.80     2681.83     50.00 o 
   8   0   2     1236.38     1162.93     49.00 o 
   9   0   2      177.39      200.49     23.50 o 
  10   0   2       65.83       83.49     17.50 o 
  11   0   2        6.57       34.50     11.50 o 
 -13   1   2       15.63       10.25     10.96 o 
 -12   1   2        1.73        0.00      8.04 o 
 -11   1   2       10.95        1.25      7.42 o 
 -10   1   2       65.24       87.03      9.46 o 
  -9   1   2       27.81       25.32      5.23 o 
  -8   1   2      210.79      187.50      8.85 o 
  -7   1   2       48.17       40.46      4.76 o 
  -6   1   2     2192.77     2641.02     24.86 o 
  -4   1   2     2823.75     3008.34     34.11 o 
  -3   1   2    16742.59    18120.60    168.04 o 
  -2   1   2      391.35      341.40      5.76 o 
  -1   1   2     1218.17     1294.58     14.67 o 
   0   1   2     3733.38     4108.95     41.18 o 
   1   1   2       25.24       31.40      3.63 o 
   2   1   2     5153.27     5606.01     54.77 o 
   3   1   2      698.36      676.34      9.70 o 
   4   1   2        1.81        8.31      1.95 o 
   5   1   2        7.49        9.95      2.10 o 
   6   1   2      181.45      153.71      8.79 o 
   7   1   2       84.02       96.82      6.32 o 
   8   1   2      110.66      130.83     13.42 o 
   9   1   2      132.14      153.59     14.84 o 
  10   1   2       52.45       69.41     11.10 o 
  11   1   2       62.21       77.09     12.67 o 
 -13   2   2      138.86      119.09     16.96 o 
 -12   2   2        0.13        9.26      6.88 o 
 -11   2   2      196.59      198.67     14.18 o 
 -10   2   2        8.86       22.16      6.05 o 
  -9   2   2      586.65      560.82     15.41 o 
  -8   2   2        9.00       10.57      3.53 o 
  -7   2   2       25.54       34.68      3.81 o 
  -6   2   2      125.53      157.51      5.80 o 
  -5   2   2      153.57      160.81      6.26 o 
  -4   2   2      987.87     1059.06     19.50 o 
  -3   2   2      477.99      427.24     10.47 o 
  -2   2   2     1868.81     1996.58     35.18 o 
  -1   2   2     2345.40     2309.12     30.43 o 
   0   2   2     8328.43     9016.77     85.90 o 
   1   2   2      160.53      145.21      3.90 o 
   3   2   2      847.49      876.83     12.06 o 
   4   2   2       76.62      120.59      4.91 o 
   5   2   2      352.18      347.77      8.23 o 
   6   2   2     1191.21     1227.27     18.72 o 
   7   2   2       31.87       45.23      5.48 o 
   8   2   2      103.21      117.41     12.71 o 
   9   2   2      396.47      352.75     34.00 o 
  10   2   2      518.87      448.20     22.80 o 
  11   2   2      151.61      166.29     18.37 o 
 -13   3   2       21.69       48.17     11.63 o 
 -12   3   2       20.87       29.33      9.34 o 
 -11   3   2        1.44       11.04      5.66 o 
 -10   3   2      523.25      495.10     18.57 o 
  -9   3   2      258.17      266.74     13.17 o 
  -8   3   2      245.49      249.68      9.97 o 
  -7   3   2        5.29        6.69      2.96 o 
  -6   3   2       97.50       81.25      7.00 o 
  -5   3   2      328.50      337.86     11.49 o 
  -4   3   2       31.22       36.61      4.74 o 
  -3   3   2      487.89      529.71     16.25 o 
  -2   3   2     3103.05     3372.90     56.57 o 
  -1   3   2      344.33      286.66     10.78 o 
   0   3   2     6692.45     7184.57     83.85 o 
   1   3   2     4049.58     4067.97     43.80 o 
   2   3   2      119.46      112.52      4.65 o 
   3   3   2      129.52      156.51      5.16 o 
   4   3   2      380.06      433.92      8.99 o 
   5   3   2      169.70      205.78      7.88 o 
   6   3   2      106.55      117.20      7.08 o 
   7   3   2      670.38      652.84     16.59 o 
   8   3   2      216.16      223.38     15.70 o 
   9   3   2        5.81        4.31     12.25 o 
  10   3   2        0.16       14.25     13.75 o 
  11   3   2       23.14       24.09      9.82 o 
 -12   4   2        1.15       11.30      6.88 o 
 -11   4   2      212.32      247.29     16.44 o 
 -10   4   2       53.14       60.40      8.95 o 
  -9   4   2       42.02       45.03      7.78 o 
  -8   4   2      404.97      393.69     14.72 o 
  -7   4   2       34.34       46.47      5.22 o 
  -6   4   2        9.91       16.22      4.80 o 
  -5   4   2      197.97      207.68     11.81 o 
  -4   4   2      239.16      285.78     13.38 o 
  -3   4   2      781.02      656.65     30.75 o 
  -2   4   2     2492.15     2681.31     54.00 o 
  -1   4   2      644.77      692.30     19.43 o 
   0   4   2      309.72      379.10     13.93 o 
   1   4   2       80.26      103.14      8.25 o 
   2   4   2      103.19       94.03      5.30 o 
   3   4   2      305.56      291.25     10.90 o 
   4   4   2       41.78       53.30      4.21 o 
   5   4   2      119.59      125.21      7.46 o 
   6   4   2       74.67       92.43      8.47 o 
   7   4   2       73.16       90.72     13.02 o 
   8   4   2      200.95      225.83     12.17 o 
   9   4   2       22.87       34.97     10.00 o 
  10   4   2      104.44      121.04     15.80 o 
  11   4   2        2.35       12.17      9.01 o 
 -12   5   2       87.09      102.17     13.59 o 
 -11   5   2       12.18       21.61      7.46 o 
 -10   5   2      255.38      283.63     16.49 o 
  -9   5   2       98.19      113.71     13.72 o 
  -8   5   2     1000.74      928.77     68.63 o 
  -7   5   2       63.62       80.78      8.13 o 
  -6   5   2        5.98       14.91      5.53 o 
  -5   5   2       92.43      112.10     12.25 o 
  -4   5   2       89.34       73.50     13.50 o 
  -3   5   2        0.93        2.50      3.34 o 
  -2   5   2     2358.37     2272.08     46.13 o 
  -1   5   2      502.16      545.73     18.70 o 
   0   5   2      306.61      269.78     12.87 o 
   1   5   2       79.29       72.20      7.81 o 
   2   5   2      114.04      114.12      7.78 o 
   3   5   2        0.11        1.65      2.87 o 
   4   5   2       66.14       78.52      6.88 o 
   5   5   2      200.09      216.71      9.36 o 
   6   5   2      379.41      363.40     19.54 o 
   7   5   2      500.10      498.17     17.95 o 
   8   5   2      376.48      372.57     23.59 o 
   9   5   2      230.20      249.49     15.80 o 
  10   5   2       44.45       47.13     14.00 o 
 -11   6   2       82.31       90.34     12.06 o 
 -10   6   2       39.41       46.68     11.50 o 
  -9   6   2      160.45      171.99     23.50 o 
  -8   6   2       42.86       44.00      9.55 o 
  -7   6   2       10.21       13.16      5.21 o 
  -6   6   2      122.41      108.99     17.50 o 
  -5   6   2       20.24       33.08      9.00 o 
  -4   6   2       15.28       25.50      6.72 o 
  -3   6   2      116.37      111.28     24.25 o 
  -2   6   2      941.43      947.95     28.28 o 
  -1   6   2       12.34        9.71      5.50 o 
   0   6   2       43.65       44.56      7.55 o 
   1   6   2        0.27        6.36      4.41 o 
   2   6   2        1.05        7.92      4.41 o 
   3   6   2       69.50       70.83      7.27 o 
   4   6   2       29.67       33.42      7.55 o 
   5   6   2       29.21       29.75      8.13 o 
   6   6   2       16.73       16.43      7.40 o 
   7   6   2        0.13        6.72      4.84 o 
   8   6   2       11.22       17.20      6.59 o 
   9   6   2        0.01        7.86      8.25 o 
  10   6   2       25.33       49.15     12.24 o 
 -10   7   2      239.07      259.95     32.50 o 
  -9   7   2       63.83       83.49     19.00 o 
  -8   7   2        0.06        1.06      5.89 o 
  -7   7   2        0.87       13.00      9.00 o 
  -6   7   2      368.68      379.85     19.76 o 
  -5   7   2        0.00        0.00      4.68 o 
  -4   7   2     1981.25     1943.38     70.00 o 
  -3   7   2      131.85      119.83     12.16 o 
  -2   7   2      569.82      542.21     22.09 o 
  -1   7   2      122.05      111.73     11.49 o 
   0   7   2      383.32      327.86     16.72 o 
   1   7   2      405.47      412.70     19.05 o 
   2   7   2      621.13      585.00     22.42 o 
   3   7   2       32.65       40.42      6.81 o 
   4   7   2      439.97      389.83     20.75 o 
   5   7   2       17.93       24.84      7.95 o 
   6   7   2      212.85      242.46     18.74 o 
   7   7   2       64.05       79.13     12.52 o 
   8   7   2      224.29      237.08     19.95 o 
   9   7   2       56.22       86.49     20.50 o 
  -9   8   2      228.81      212.49     29.00 o 
  -8   8   2      125.22      116.99     24.50 o 
  -7   8   2        2.48       12.50      9.00 o 
  -6   8   2      165.10      167.68     15.73 o 
  -5   8   2        6.00        3.37      5.27 o 
  -4   8   2        0.23        0.00      4.76 o 
  -3   8   2       13.29        4.79      5.40 o 
  -2   8   2      185.38      184.24     15.38 o 
  -1   8   2       76.93       79.54     11.13 o 
   0   8   2       36.57       37.82      8.66 o 
   1   8   2       49.17       42.24      9.19 o 
   2   8   2      152.48      170.58     15.35 o 
   3   8   2       34.48       25.14      8.04 o 
   4   8   2       75.76       92.59     12.87 o 
   5   8   2        0.02        2.97      5.73 o 
   6   8   2       71.23       72.79     12.71 o 
   7   8   2        0.29        5.33      7.81 o 
   8   8   2       20.76       34.19     10.74 o 
  -8   9   2       68.42       77.14     13.96 o 
  -7   9   2        8.34       12.57      7.95 o 
  -6   9   2       36.21       35.00     15.00 o 
  -5   9   2        2.42        3.38      6.48 o 
  -4   9   2        7.69        7.37      6.47 o 
  -3   9   2        5.10        2.00      5.66 o 
  -2   9   2      165.55      163.74     15.56 o 
  -1   9   2        7.22        1.81      4.90 o 
   0   9   2        6.54        5.75      6.01 o 
   1   9   2        0.21        0.00      5.04 o 
   2   9   2        0.07        0.00      5.98 o 
   3   9   2      113.31      125.77     15.75 o 
   4   9   2      117.28      114.73     15.19 o 
   5   9   2      149.58      137.82     16.60 o 
   6   9   2       33.31       40.95     11.52 o 
  -6  10   2        0.04        7.00     11.00 o 
  -5  10   2       45.26       40.76     11.13 o 
  -4  10   2       38.08       36.71     10.39 o 
  -3  10   2       57.44       66.50     12.71 o 
  -2  10   2        5.14        0.75      6.01 o 
  -1  10   2      495.05      461.44     24.39 o 
   0  10   2       91.20       92.39     14.13 o 
   1  10   2      227.81      203.58     18.44 o 
   2  10   2        0.47        0.00      6.73 o 
   3  10   2        6.31        1.08      7.45 o 
   4  10   2        9.16        4.40      7.49 o 
   5  10   2       77.54       84.25     14.41 o 
  -3  11   2        0.00        1.71      7.19 o 
  -2  11   2        9.22        4.97      7.56 o 
  -1  11   2        4.94        7.74      7.95 o 
   0  11   2       65.37       60.02     12.46 o 
   1  11   2        0.11        7.50     11.00 o 
   2  11   2        0.23        1.94      7.32 o 
 -13   1   3       15.86       11.00     10.61 o 
 -12   1   3       64.26       72.99     14.31 o 
 -11   1   3      191.47      199.41     15.18 o 
 -10   1   3      107.83      104.76      8.47 o 
  -9   1   3      185.10      176.78      9.79 o 
  -8   1   3      727.44      767.75     21.87 o 
  -7   1   3       84.96      119.49      5.10 o 
  -6   1   3     1033.68     1064.44     14.69 o 
  -5   1   3      270.38      191.35      6.49 o 
  -4   1   3     5065.07     5128.24     46.17 o 
  -3   1   3     4694.40     4766.25     38.00 o 
  -2   1   3     6130.96     6885.77     58.27 o 
   0   1   3     1822.79     1952.96     19.50 o 
   1   1   3     3704.78     4001.77     40.50 o 
   2   1   3      771.83      755.35     15.58 o 
   3   1   3      380.82      340.43      7.22 o 
   4   1   3      442.94      521.62      9.11 o 
   5   1   3     1061.70     1034.32     16.05 o 
   6   1   3       24.46       38.29      4.31 o 
   7   1   3     1934.27     1943.98     51.25 o 
   8   1   3        6.40       14.89      5.83 o 
   9   1   3      720.12      648.88     26.86 o 
  10   1   3        0.10       21.50      7.42 o 
  11   1   3       30.40       39.69      9.37 o 
 -13   2   3        3.72        0.00      9.32 o 
 -12   2   3        0.98        0.00      5.81 o 
 -11   2   3        2.38        0.90      5.15 o 
 -10   2   3      218.06      207.48     10.63 o 
  -9   2   3      214.99      216.56     10.25 o 
  -8   2   3      354.87      330.80     11.04 o 
  -7   2   3      164.41      161.84      6.15 o 
  -6   2   3      860.90      843.12     16.08 o 
  -5   2   3      803.27      796.02     14.56 o 
  -4   2   3       24.75       19.26      2.83 o 
  -3   2   3       60.60       60.56      5.83 o 
  -2   2   3    12369.93    13392.81    164.99 o 
  -1   2   3    10516.48    10653.68    161.74 o 
   0   2   3     6350.82     6330.42     55.09 o 
   1   2   3      175.81      195.68      4.57 o 
   3   2   3      411.05      374.77     13.27 o 
   4   2   3      749.37      722.95     11.38 o 
   5   2   3       46.40       51.72      4.91 o 
   6   2   3     1311.31     1267.20     19.57 o 
   7   2   3      382.92      351.36     15.75 o 
   8   2   3        1.12       14.75      4.91 o 
   9   2   3        9.42       27.67      6.84 o 
  10   2   3        0.05       17.77      6.83 o 
  11   2   3       10.41       28.09      9.75 o 
 -13   3   3        0.06        8.42      7.77 o 
 -12   3   3      112.23      147.13     17.29 o 
 -11   3   3      347.99      352.39     17.34 o 
 -10   3   3       48.09       70.20      8.85 o 
  -9   3   3      771.76      742.81     18.39 o 
  -8   3   3      158.68      151.85      8.88 o 
  -7   3   3        4.07       15.82      3.09 o 
  -6   3   3       13.69       18.08      3.73 o 
  -5   3   3      448.61      420.28     12.96 o 
  -4   3   3     1922.85     1938.38     39.05 o 
  -3   3   3     5167.49     5568.49     87.68 o 
  -2   3   3      324.52      366.93     13.07 o 
  -1   3   3     3887.37     3909.19     42.51 o 
   0   3   3      566.98      622.82     11.37 o 
   1   3   3      461.14      544.82      9.26 o 
   2   3   3       18.98       21.78      2.57 o 
   3   3   3       59.46       60.94      3.71 o 
   4   3   3        3.22        3.40      2.49 o 
   5   3   3      308.72      328.63     10.25 o 
   6   3   3      391.02      335.57     10.85 o 
   7   3   3      288.37      299.50     15.44 o 
   8   3   3       91.21       91.67     14.25 o 
   9   3   3        4.33       17.59      5.45 o 
  10   3   3        0.13       12.77      6.83 o 
  11   3   3        0.18       23.61      8.50 o 
 -13   4   3       89.32      119.15     26.25 o 
 -12   4   3      168.29      174.01     14.91 o 
 -11   4   3      105.34      115.15     11.89 o 
 -10   4   3      509.46      515.64     19.52 o 
  -9   4   3       11.48       18.23      5.37 o 
  -8   4   3       13.21       24.18      4.35 o 
  -7   4   3      178.64      190.91     10.58 o 
  -6   4   3      285.00      246.21     13.38 o 
  -5   4   3     1485.83     1399.81     37.00 o 
  -4   4   3      121.58      117.31     18.50 o 
  -3   4   3       30.02       51.25      7.07 o 
  -2   4   3     1114.72     1136.74     27.22 o 
  -1   4   3       16.93       36.44      5.47 o 
   0   4   3     8153.04     8688.30     87.48 o 
   1   4   3     1531.74     1475.12     21.83 o 
   2   4   3       41.06       41.00      4.00 o 
   3   4   3        3.03        7.06      3.64 o 
   4   4   3        2.07        8.92      3.12 o 
   5   4   3      133.47      171.78      8.86 o 
   6   4   3      335.87      339.59     11.33 o 
   7   4   3        8.89       16.27      5.58 o 
   8   4   3      477.21      428.83     41.75 o 
   9   4   3      164.81      171.34     17.43 o 
  10   4   3      162.31      181.15     19.56 o 
 -12   5   3        0.29       19.58      7.76 o 
 -11   5   3       27.24       36.68      8.31 o 
 -10   5   3        1.50        9.34      5.81 o 
  -9   5   3        4.25       21.61      5.95 o 
  -8   5   3      710.08      663.06     19.57 o 
  -7   5   3        2.90        5.00      5.16 o 
  -6   5   3      262.13      258.14     14.67 o 
  -5   5   3       21.60       19.78      6.18 o 
  -4   5   3      301.59      322.23     15.50 o 
  -3   5   3       36.66       43.24      6.89 o 
  -2   5   3      411.77      473.28     17.67 o 
  -1   5   3        5.67        3.18      4.50 o 
   0   5   3      413.98      399.50     15.45 o 
   1   5   3        4.63        3.95      3.02 o 
   2   5   3      141.66      123.56      9.06 o 
   3   5   3       46.72       47.46      5.08 o 
   4   5   3      324.18      319.64     13.12 o 
   5   5   3      104.32      100.49      7.54 o 
   6   5   3        4.67       11.57      6.46 o 
   7   5   3       12.22       24.24      6.33 o 
   8   5   3       31.02       52.23      8.54 o 
   9   5   3        0.48       14.35     11.00 o 
  10   5   3        0.34       21.81     11.75 o 
 -12   6   3       45.96       59.08     10.16 o 
 -11   6   3       22.78       46.65     12.31 o 
 -10   6   3        4.24       20.38     14.25 o 
  -9   6   3      466.15      451.97     34.00 o 
  -8   6   3     1626.44     1723.32     35.65 o 
  -7   6   3      449.90      406.64     22.00 o 
  -6   6   3      124.92      129.75     12.31 o 
  -5   6   3       38.78       41.97     11.75 o 
  -4   6   3      342.28      301.43     15.90 o 
  -3   6   3      153.09      175.91     12.71 o 
  -2   6   3     1748.30     1755.24     41.36 o 
  -1   6   3       18.36       17.33      5.16 o 
   0   6   3     1453.71     1218.29     81.00 o 
   1   6   3      124.23      121.52      8.69 o 
   2   6   3      266.00      272.22     25.25 o 
   3   6   3       69.11       70.45     10.07 o 
   4   6   3       66.83       59.08     10.75 o 
   5   6   3        8.55       10.80      7.50 o 
   6   6   3      262.89      263.14     14.31 o 
   7   6   3       12.14       18.21      5.96 o 
   8   6   3      336.21      337.03     16.55 o 
   9   6   3        0.41       17.50     12.50 o 
 -11   7   3      120.19      141.91     19.75 o 
 -10   7   3        0.07        7.25     11.25 o 
  -9   7   3      221.58      241.49     28.50 o 
  -8   7   3       46.23       74.50     17.00 o 
  -7   7   3      121.37      117.92     13.61 o 
  -6   7   3       49.71       47.47      9.55 o 
  -5   7   3       34.03       26.25      8.04 o 
  -4   7   3       18.90       17.70      6.53 o 
  -3   7   3      197.47      181.39     14.64 o 
  -2   7   3      608.10      540.91     22.08 o 
  -1   7   3      160.75      135.53     12.36 o 
   0   7   3       89.15      101.54     11.10 o 
   1   7   3       38.54       41.67      6.75 o 
   2   7   3       10.03       11.71      5.07 o 
   3   7   3       80.68       92.70     13.50 o 
   4   7   3       14.05       11.09      6.53 o 
   5   7   3        0.26        5.91      5.76 o 
   6   7   3       25.53       31.73     10.25 o 
   7   7   3        3.61        4.79      7.20 o 
   8   7   3       52.12       89.27     14.38 o 
 -10   8   3      196.11      211.49     30.50 o 
  -9   8   3        0.19       17.50      9.50 o 
  -8   8   3        1.06        8.50      8.50 o 
  -7   8   3      144.19      139.29     15.38 o 
  -6   8   3       15.97       20.17      7.90 o 
  -5   8   3      554.44      561.00     35.75 o 
  -4   8   3       82.20       64.95     12.00 o 
  -3   8   3      150.09      142.71     15.50 o 
  -2   8   3       92.40       85.46     11.45 o 
  -1   8   3      166.78      161.44     22.00 o 
   0   8   3      356.05      331.45     18.14 o 
   1   8   3      347.89      358.22     25.75 o 
   2   8   3       72.16       84.00     12.00 o 
   3   8   3      132.50      142.28     20.25 o 
   4   8   3      405.71      406.80     21.88 o 
   5   8   3       20.00       21.62      8.50 o 
   6   8   3      182.64      199.74     18.91 o 
   7   8   3       46.55       65.19     13.17 o 
  -8   9   3       16.70       12.31      8.29 o 
  -7   9   3       21.41       25.50     14.00 o 
  -6   9   3       19.00       19.26      9.01 o 
  -5   9   3        8.17        8.81      6.57 o 
  -4   9   3       10.82       10.68      6.75 o 
  -3   9   3       69.08       58.83     10.78 o 
  -2   9   3      102.19       95.21     12.71 o 
  -1   9   3      286.27      276.91     17.83 o 
   0   9   3      314.81      282.91     17.99 o 
   1   9   3       17.26       38.21     11.25 o 
   2   9   3       12.32       15.60      7.24 o 
   3   9   3       38.46       41.40      9.73 o 
   4   9   3       39.83       32.14     11.75 o 
   5   9   3        3.37        3.70      7.45 o 
   6   9   3       91.83      109.04     15.90 o 
  -6  10   3       15.09       11.50     11.00 o 
  -5  10   3        4.79        5.72     14.50 o 
  -4  10   3       24.44       39.46     10.42 o 
  -3  10   3       28.96       11.37      7.19 o 
  -2  10   3       48.58       62.15     12.16 o 
  -1  10   3       97.01      114.45     14.84 o 
   0  10   3        6.08        4.68      6.89 o 
   1  10   3       58.39       72.06     12.71 o 
   2  10   3      102.84      103.03     15.73 o 
   3  10   3       10.75       17.29      8.69 o 
   4  10   3        0.11        1.32      7.56 o 
  -3  11   3      102.84       98.89     15.19 o 
  -2  11   3        0.17        0.00      7.07 o 
  -1  11   3        8.03       14.52      9.32 o 
   0  11   3      211.39      223.31     55.25 o 
   1  11   3      122.84      116.31     22.75 o 
 -14   0   4      142.86      128.99     26.50 o 
 -13   0   4        1.55        0.00     13.00 o 
 -12   0   4        0.08        7.75      7.07 o 
 -11   0   4        4.58       15.66      6.75 o 
 -10   0   4       72.47       83.40     10.74 o 
  -9   0   4      318.05      321.48     16.25 o 
  -8   0   4      502.18      435.04     34.00 o 
  -7   0   4     1425.18     1554.13     34.27 o 
  -6   0   4     3736.43     3791.77     62.43 o 
  -4   0   4        1.66        6.89      2.19 o 
  -3   0   4      518.66      622.25     23.00 o 
  -2   0   4    11225.11    11193.81    147.99 o 
  -1   0   4      315.24      298.98      9.00 o 
   0   0   4     2917.49     2647.34     40.50 o 
   1   0   4        4.97       10.37      2.50 o 
   3   0   4     1491.92     1547.38     23.89 o 
   4   0   4      417.18      424.75     11.30 o 
   5   0   4       76.07       85.49      9.00 o 
   6   0   4     1577.40     1536.40     36.00 o 
   7   0   4      716.74      631.96     22.50 o 
   8   0   4      433.43      420.47     29.50 o 
   9   0   4      118.10      113.49     20.00 o 
  10   0   4        0.18       26.50     12.00 o 
 -14   1   4        8.67        0.71     10.50 o 
 -13   1   4       37.03       32.36     12.55 o 
 -12   1   4        4.51        3.40      6.58 o 
 -11   1   4       73.97       93.55      8.36 o 
 -10   1   4      131.12      133.83      9.08 o 
  -9   1   4      118.74      131.50      8.67 o 
  -8   1   4        6.94       13.32      3.72 o 
  -7   1   4       11.25       30.01      3.47 o 
  -6   1   4       16.57       22.16      3.49 o 
  -5   1   4      173.95      143.43      5.61 o 
  -4   1   4     5712.46     6035.08     60.98 o 
  -3   1   4        2.68        6.16      1.62 o 
  -2   1   4     2043.56     1930.70     22.45 o 
  -1   1   4     7843.34     8022.82     77.07 o 
   0   1   4      591.66      615.30      8.40 o 
   1   1   4       25.71       27.62      2.77 o 
   2   1   4      307.06      293.88      7.44 o 
   3   1   4      345.20      333.68      8.58 o 
   4   1   4       94.81      127.42      8.38 o 
   5   1   4      269.71      259.33      7.85 o 
   6   1   4      912.71      852.90     21.75 o 
   7   1   4      631.20      613.39     15.73 o 
   8   1   4        4.77       16.67      6.25 o 
   9   1   4      280.48      289.20     18.20 o 
  10   1   4        4.51       20.13      7.95 o 
 -14   2   4       84.38       92.68     16.77 o 
 -13   2   4       16.47       11.28     10.59 o 
 -12   2   4      398.93      368.00     17.39 o 
 -11   2   4      119.92      112.26      9.31 o 
 -10   2   4      161.56      183.95     11.47 o 
  -9   2   4       11.09       10.18      4.15 o 
  -8   2   4      381.35      427.32     14.55 o 
  -7   2   4      118.52      128.87      7.40 o 
  -6   2   4      886.19      877.50     13.44 o 
  -5   2   4     2635.06     2951.19     30.41 o 
  -4   2   4       12.54       10.89      2.16 o 
  -3   2   4      103.00       95.08      3.65 o 
  -2   2   4      156.00      166.09      5.47 o 
  -1   2   4    10911.05    11517.84    109.59 o 
   0   2   4      550.91      477.66      7.64 o 
   2   2   4     1217.60     1249.73     18.44 o 
   3   2   4      984.23      901.91     15.71 o 
   4   2   4      299.98      299.79      9.15 o 
   5   2   4      499.15      472.06     12.18 o 
   6   2   4        0.47        8.24      3.34 o 
   7   2   4      795.50      737.88     21.09 o 
   8   2   4       70.97       84.90     19.25 o 
   9   2   4      295.92      291.41     20.50 o 
  10   2   4      113.39      147.33     19.75 o 
 -13   3   4       20.74       31.92      8.42 o 
 -12   3   4       14.60       23.72      8.42 o 
 -11   3   4       82.92       83.53     10.35 o 
 -10   3   4      831.93      798.39     23.02 o 
  -9   3   4      255.63      242.19     19.33 o 
  -8   3   4        4.55        4.27      3.43 o 
  -7   3   4      309.07      281.56      9.89 o 
  -6   3   4      126.08      130.54      6.97 o 
  -5   3   4      277.70      242.51     12.00 o 
  -4   3   4     3861.77     4190.29     70.88 o 
  -3   3   4     4524.11     4521.09     57.37 o 
  -2   3   4     5788.20     6522.16     86.49 o 
   0   3   4       18.25       20.84      2.85 o 
   1   3   4     2890.90     2897.40     29.91 o 
   2   3   4       80.00       55.42      3.87 o 
   3   3   4      552.74      547.91     12.42 o 
   4   3   4        0.51        2.43      2.77 o 
   5   3   4       66.04       72.46      9.89 o 
   6   3   4      338.26      324.71     15.61 o 
   7   3   4      379.34      399.71     15.72 o 
   8   3   4      163.17      195.07     16.60 o 
   9   3   4        0.04       14.18      5.73 o 
  10   3   4        8.51       24.05      8.04 o 
 -13   4   4        7.85       13.68      7.50 o 
 -12   4   4       59.49       71.74     10.54 o 
 -11   4   4       58.38       67.79      9.38 o 
 -10   4   4      120.47      131.12      9.78 o 
  -9   4   4      952.54      905.65     21.01 o 
  -8   4   4      195.56      198.25      9.89 o 
  -7   4   4       47.61       52.15      6.80 o 
  -6   4   4      640.94      640.25     22.24 o 
  -5   4   4      275.06      284.81     14.14 o 
  -4   4   4     1963.64     2015.63     42.78 o 
  -3   4   4     5920.41     6776.04    107.47 o 
  -2   4   4      853.38      810.85     17.56 o 
  -1   4   4     1108.41     1199.91     19.25 o 
   0   4   4        3.50        6.85      3.45 o 
   1   4   4     1671.70     1948.66     31.53 o 
   2   4   4      652.11      612.78     11.33 o 
   3   4   4       32.12       34.12      4.71 o 
   4   4   4      324.59      313.04     22.73 o 
   5   4   4      293.99      272.81     11.71 o 
   6   4   4       94.75      108.27      8.11 o 
   7   4   4        4.42       10.15      6.53 o 
   8   4   4        0.04       12.30      4.99 o 
   9   4   4        5.98       26.10     15.75 o 
  10   4   4        2.37       20.81      6.88 o 
 -12   5   4       63.41       83.59     11.92 o 
 -11   5   4      148.38      144.32     13.36 o 
 -10   5   4       10.78       23.21      6.60 o 
  -9   5   4      978.89      971.87     25.99 o 
  -8   5   4      287.51      280.01     20.39 o 
  -7   5   4      471.01      487.32     21.02 o 
  -6   5   4      245.12      215.63     13.79 o 
  -5   5   4      666.61      610.71     26.75 o 
  -4   5   4      585.22      557.76     20.68 o 
  -3   5   4       88.65       84.70      8.97 o 
  -2   5   4      523.81      471.25     17.85 o 
  -1   5   4      742.55      709.30     17.41 o 
   0   5   4     1187.29     1185.00     23.70 o 
   1   5   4       36.26       28.73      3.94 o 
   2   5   4        0.20        3.42      2.90 o 
   3   5   4       80.02       90.51      8.04 o 
   4   5   4       55.28       69.97      7.43 o 
   5   5   4      241.43      239.42     10.64 o 
   6   5   4      674.13      649.90     38.99 o 
   7   5   4       21.26       27.49      6.46 o 
   8   5   4      351.51      334.82     20.42 o 
   9   5   4       55.63       47.43     13.00 o 
 -12   6   4        4.23        3.32      8.53 o 
 -11   6   4       28.13       26.32      9.47 o 
 -10   6   4       52.70       70.61     12.90 o 
  -9   6   4      428.18      459.33     59.00 o 
  -8   6   4      128.77      139.27     14.13 o 
  -7   6   4        2.64       11.82      5.83 o 
  -6   6   4        1.65        5.25      4.60 o 
  -5   6   4       70.21       87.34     17.50 o 
  -4   6   4       17.21       14.70      5.83 o 
  -3   6   4      290.21      319.40     16.08 o 
  -2   6   4      183.25      195.36     13.00 o 
  -1   6   4      312.58      306.89     39.25 o 
   0   6   4       20.64       19.52      4.24 o 
   1   6   4        1.31        3.00      3.34 o 
   2   6   4       44.52       46.41      8.46 o 
   3   6   4       94.50      100.95      9.26 o 
   4   6   4        2.50        2.77      4.74 o 
   5   6   4        0.04        3.80      5.09 o 
   6   6   4       46.66       52.78      7.34 o 
   7   6   4        4.08        8.13      7.86 o 
   8   6   4       19.47       39.46     20.50 o 
 -11   7   4      114.58       93.08     15.09 o 
 -10   7   4       10.70       14.31      8.76 o 
  -9   7   4       27.13       40.50     14.50 o 
  -8   7   4       81.32       72.25     14.25 o 
  -7   7   4      103.18       92.52     12.71 o 
  -6   7   4       20.74       25.36      7.68 o 
  -5   7   4      303.73      280.88     17.50 o 
  -4   7   4        5.16        1.00      7.25 o 
  -3   7   4      763.05      735.28     26.69 o 
  -2   7   4      223.82      180.30     14.29 o 
  -1   7   4      334.76      293.51     19.75 o 
   0   7   4      123.19      142.04     23.75 o 
   1   7   4      244.91      229.42     11.93 o 
   2   7   4        2.23        0.00      7.00 o 
   3   7   4      399.67      387.72     19.92 o 
   4   7   4       84.61       93.82     12.37 o 
   5   7   4       50.37       67.39     11.84 o 
   6   7   4      154.82      215.66     19.25 o 
   7   7   4       64.85       68.81     13.38 o 
   8   7   4      125.98      149.94     17.50 o 
 -10   8   4        0.06       13.50     10.50 o 
  -9   8   4       21.28       22.50     12.00 o 
  -8   8   4      214.98      182.99     25.50 o 
  -7   8   4        2.61        3.69      6.53 o 
  -6   8   4       52.74       55.55     18.00 o 
  -5   8   4        1.49        7.50      6.25 o 
  -4   8   4       18.91       28.48      8.26 o 
  -3   8   4      449.23      458.98     22.27 o 
  -2   8   4       21.11       36.94      8.84 o 
  -1   8   4      396.95      384.34     19.76 o 
   0   8   4       62.54       72.54      8.55 o 
   1   8   4       22.01       29.73      6.69 o 
   2   8   4       67.79       69.70     11.84 o 
   3   8   4        2.14        5.98      6.50 o 
   4   8   4       16.45       27.95      9.47 o 
   5   8   4      191.91      213.20     19.43 o 
   6   8   4        1.76       11.46      8.82 o 
   7   8   4       76.54       99.45     15.30 o 
  -9   9   4       32.20       58.50     16.00 o 
  -8   9   4        0.24        0.00     10.00 o 
  -7   9   4        0.01        1.93      7.24 o 
  -6   9   4        0.85        0.00      6.18 o 
  -5   9   4       68.89       54.90     11.25 o 
  -4   9   4      104.27       81.99     12.36 o 
  -3   9   4       52.52       52.67     10.61 o 
  -2   9   4       55.96       47.88     10.07 o 
  -1   9   4        1.22       10.91      4.69 o 
   0   9   4        0.10        7.36      4.69 o 
   1   9   4       22.56       27.84      7.07 o 
   2   9   4        1.82        7.05      6.57 o 
   3   9   4        0.05        4.19      6.81 o 
   4   9   4       62.74       68.91     13.08 o 
   5   9   4       22.22       23.88     10.32 o 
  -7  10   4        3.21       12.50     10.50 o 
  -6  10   4      153.61      139.77     17.01 o 
  -5  10   4        0.25        0.00      6.89 o 
  -4  10   4       77.54       64.67     12.60 o 
  -3  10   4       74.89       77.82     13.07 o 
  -2  10   4       38.52       41.38     10.94 o 
  -1  10   4        0.30        3.60      9.00 o 
   0  10   4      553.28      534.70     47.75 o 
   1  10   4       13.32       23.21     10.00 o 
   2  10   4      134.42      150.76     22.00 o 
   3  10   4       51.73       52.77     12.46 o 
  -3  11   4        7.09        4.95      7.75 o 
  -2  11   4        5.97       10.56      9.50 o 
  -1  11   4       96.38      134.49     13.10 o 
   0  11   4        7.99       12.30      7.95 o 
 -14   1   5       46.64       41.63     13.44 o 
 -13   1   5       41.55       57.36     13.64 o 
 -12   1   5      226.57      251.31     12.43 o 
 -11   1   5        2.46        9.11      5.41 o 
 -10   1   5      247.90      227.03     10.63 o 
  -9   1   5       94.56      116.34      8.04 o 
  -8   1   5       48.63       73.51      6.28 o 
  -7   1   5     2049.64     2245.16     31.16 o 
  -6   1   5     1130.61     1085.61     18.22 o 
  -5   1   5        2.40        4.41      1.65 o 
  -4   1   5     2518.07     2301.00     24.12 o 
  -3   1   5     1243.65     1283.72     31.16 o 
  -2   1   5     3702.17     3783.32     40.30 o 
  -1   1   5        4.52        3.95      1.92 o 
   0   1   5      981.37     1017.94     12.60 o 
   1   1   5     4046.59     4557.02     58.26 o 
   2   1   5     1276.55     1340.48     19.38 o 
   3   1   5      515.31      520.89     11.49 o 
   4   1   5      487.92      477.87     11.64 o 
   5   1   5      334.38      334.74     10.96 o 
   6   1   5      670.10      692.96     16.62 o 
   7   1   5      440.31      440.86     14.14 o 
   8   1   5      547.07      511.21     27.50 o 
   9   1   5        4.31       28.19      7.09 o 
  10   1   5       97.25      107.00     19.25 o 
 -14   2   5        7.34        6.30     10.39 o 
 -13   2   5       31.62       44.37      9.76 o 
 -12   2   5       16.88       24.64      6.99 o 
 -11   2   5      193.84      203.51     11.19 o 
 -10   2   5       15.35       16.28      4.62 o 
  -9   2   5       21.56       20.94      4.54 o 
  -8   2   5        0.09        6.11      3.24 o 
  -7   2   5      328.14      320.18     10.07 o 
  -6   2   5       56.08       48.15      3.50 o 
  -5   2   5       38.74       32.30      3.39 o 
  -4   2   5      581.42      568.00      9.18 o 
  -3   2   5      254.70      200.43      4.77 o 
  -2   2   5      209.62      198.52      6.18 o 
  -1   2   5     2682.20     2841.85     49.00 o 
   0   2   5        1.10        1.13      1.43 o 
   1   2   5     1306.55     1387.78     19.81 o 
   2   2   5      618.17      652.98     23.22 o 
   3   2   5      189.04      233.41      7.99 o 
   4   2   5        3.60        9.90      4.50 o 
   5   2   5      123.45      142.81      9.75 o 
   6   2   5       58.64       59.75      7.25 o 
   7   2   5       39.69       36.90      7.19 o 
   8   2   5       68.35       85.37     14.25 o 
   9   2   5        2.98       16.13      7.55 o 
  10   2   5        0.06       27.02      8.82 o 
 -14   3   5       41.17       54.84     11.75 o 
 -13   3   5        0.41        8.24      7.05 o 
 -12   3   5       96.74       88.14     13.87 o 
 -11   3   5       31.69       28.67      5.76 o 
 -10   3   5      756.51      737.03     19.17 o 
  -9   3   5      279.61      249.80     10.81 o 
  -8   3   5      971.14      980.55     29.15 o 
  -7   3   5       19.33       20.73      4.26 o 
  -6   3   5       41.68       43.54      4.13 o 
  -5   3   5        4.27        1.73      2.27 o 
  -4   3   5     4754.32     5151.92     65.10 o 
  -3   3   5        4.23        2.65      2.28 o 
  -2   3   5      980.76     1038.70     16.77 o 
  -1   3   5     2828.93     2989.22     35.31 o 
   0   3   5      207.96      175.39      5.24 o 
   1   3   5      414.82      461.78      8.80 o 
   2   3   5        0.32        2.40      2.57 o 
   3   3   5       14.54       14.59      3.63 o 
   4   3   5      169.45      167.75      8.17 o 
   5   3   5      328.29      280.67     10.23 o 
   6   3   5      207.27      217.67     12.56 o 
   7   3   5        3.47       10.47      5.16 o 
   8   3   5        1.50       13.64      5.36 o 
   9   3   5        0.67       13.50      6.61 o 
 -13   4   5       95.59      108.64     30.79 o 
 -12   4   5       41.42       47.44      9.86 o 
 -11   4   5        5.54        3.71      5.24 o 
 -10   4   5       37.26       55.96      7.52 o 
  -9   4   5      516.79      507.53     15.47 o 
  -8   4   5       28.97       21.37      5.38 o 
  -7   4   5     1415.77     1399.19     28.26 o 
  -6   4   5     2262.01     2156.49     34.75 o 
  -5   4   5        2.06        0.17      3.75 o 
  -4   4   5      185.22      154.78      7.84 o 
  -3   4   5      138.69      133.90      8.10 o 
  -2   4   5     1144.40     1195.75     24.00 o 
  -1   4   5      219.09      231.19      7.85 o 
   0   4   5      569.11      529.24     12.01 o 
   1   4   5      879.17      898.19     16.25 o 
   2   4   5      319.75      335.04     10.14 o 
   3   4   5     1499.14     1492.98     30.74 o 
   4   4   5       18.80       25.47      5.03 o 
   5   4   5      142.07      164.73      8.89 o 
   6   4   5      174.37      168.16     10.10 o 
   7   4   5      102.49      105.63     21.50 o 
   8   4   5      178.19      145.93     15.56 o 
   9   4   5      119.96      170.79     17.67 o 
 -13   5   5        4.23       14.77      7.36 o 
 -12   5   5       37.20       44.10      9.08 o 
 -11   5   5      133.97      146.89     13.17 o 
 -10   5   5        1.61       10.26      6.31 o 
  -9   5   5       30.05       25.95      6.39 o 
  -8   5   5      170.51      197.49     11.17 o 
  -7   5   5       80.88       80.69     13.75 o 
  -6   5   5      473.31      447.45     42.00 o 
  -5   5   5       24.93       34.08      9.50 o 
  -4   5   5      139.76      154.46      9.39 o 
  -3   5   5      203.71      184.49      8.93 o 
  -2   5   5       90.22       81.55      7.11 o 
  -1   5   5      801.24      726.47     15.56 o 
   0   5   5      336.39      302.50      9.78 o 
   1   5   5       76.97       62.65      6.05 o 
   2   5   5       45.75       39.17      6.13 o 
   3   5   5      244.77      215.90      9.67 o 
   4   5   5      114.31      113.76      8.72 o 
   5   5   5       27.69       23.38      5.06 o 
   6   5   5       11.15       17.53      5.40 o 
   7   5   5       89.56       91.55     12.52 o 
   8   5   5       48.02       82.49     18.00 o 
   9   5   5       38.09       64.73     11.30 o 
 -12   6   5        9.65       22.03      9.88 o 
 -11   6   5      253.33      232.12     20.33 o 
 -10   6   5      105.78      126.81     15.19 o 
  -9   6   5       62.00       69.65      9.52 o 
  -8   6   5      573.90      562.87     24.55 o 
  -7   6   5      960.17      912.58     58.25 o 
  -6   6   5      151.18      137.71     13.25 o 
  -5   6   5     1353.97     1257.74     35.88 o 
  -4   6   5      106.58      121.03     11.67 o 
  -3   6   5      336.80      296.20     13.25 o 
  -2   6   5      221.80      228.99     10.60 o 
  -1   6   5      966.26      868.38     29.75 o 
   0   6   5      239.91      245.42     14.25 o 
   1   6   5      782.22      681.04     24.77 o 
   2   6   5        8.07       21.83      5.85 o 
   3   6   5      106.44      105.62      9.78 o 
   4   6   5       34.19       33.38      7.07 o 
   5   6   5      529.47      490.45     18.15 o 
   6   6   5       48.84       54.28      8.57 o 
   7   6   5      119.45      155.99     24.50 o 
   8   6   5        0.77       17.00     13.00 o 
 -11   7   5        7.53       12.00     10.00 o 
 -10   7   5      199.71      174.49     26.00 o 
  -9   7   5        8.07       21.95      6.73 o 
  -8   7   5      104.39      114.33     31.75 o 
  -7   7   5       32.83       37.93      9.36 o 
  -6   7   5       74.60       76.59     11.45 o 
  -5   7   5       16.47       12.80      6.33 o 
  -4   7   5       86.61       79.90     11.10 o 
  -3   7   5      177.41      188.33     10.81 o 
  -2   7   5      322.66      279.22     14.00 o 
  -1   7   5      110.79      102.98      9.15 o 
   0   7   5       69.68       65.62      7.50 o 
   1   7   5       60.98       75.03     10.59 o 
   2   7   5      143.38      145.73     13.96 o 
   3   7   5        0.01        6.79      6.25 o 
   4   7   5      141.36      161.44     15.90 o 
   5   7   5      129.28      159.30     28.25 o 
   6   7   5        6.46       13.75      8.61 o 
   7   7   5      110.75      107.75     16.08 o 
 -10   8   5       15.29       32.50     14.00 o 
  -9   8   5       94.97       78.50     19.50 o 
  -8   8   5       10.08       15.24      7.93 o 
  -7   8   5       27.81       33.33      9.32 o 
  -6   8   5      164.20      159.51     15.66 o 
  -5   8   5       54.71       47.38     11.75 o 
  -4   8   5      127.43      114.52     13.42 o 
  -3   8   5      695.57      687.79     24.00 o 
  -2   8   5       95.37      112.56      9.98 o 
  -1   8   5       14.38       14.53      5.16 o 
   0   8   5      217.27      203.54     16.22 o 
   1   8   5      113.42      124.88     13.79 o 
   2   8   5       14.45       11.92      6.61 o 
   3   8   5      495.75      459.83     32.00 o 
   4   8   5        0.38       10.50      7.30 o 
   5   8   5      206.37      207.30     19.44 o 
   6   8   5       36.39       45.74     11.60 o 
  -9   9   5       76.33       50.00     15.50 o 
  -8   9   5       91.77      114.72     15.86 o 
  -7   9   5        4.69        3.50      7.07 o 
  -6   9   5       29.22       26.74      9.36 o 
  -5   9   5        1.06        0.00      5.76 o 
  -4   9   5       22.45       23.47      8.04 o 
  -3   9   5        0.34        3.80      4.16 o 
  -2   9   5       12.00       13.31      5.14 o 
  -1   9   5        0.75        2.78      4.75 o 
   0   9   5      241.75      253.33     19.50 o 
   1   9   5        1.94       12.44      5.83 o 
   2   9   5       10.54       26.11      9.11 o 
   3   9   5       28.90       28.47      9.88 o 
   4   9   5       22.45       19.25     12.25 o 
   5   9   5       10.32       23.30     11.50 o 
  -7  10   5       92.28       86.73     14.49 o 
  -6  10   5       38.32       29.60     10.54 o 
  -5  10   5       66.04       78.05     14.09 o 
  -4  10   5        3.63       18.06     10.75 o 
  -3  10   5       30.59       30.00      7.30 o 
  -2  10   5       14.68        9.91      5.53 o 
  -1  10   5       36.74       46.41     14.00 o 
   0  10   5      224.80      240.88     20.47 o 
   1  10   5       30.86       26.92     19.50 o 
   2  10   5        2.97       11.06      7.93 o 
   3  10   5       20.27       26.23      9.96 o 
 -14   0   6        0.35        0.00     11.00 o 
 -13   0   6       18.51       27.45     12.50 o 
 -12   0   6      456.44      397.84     20.85 o 
 -11   0   6        6.43        0.00      6.75 o 
 -10   0   6       72.83       86.18     11.10 o 
  -9   0   6      535.19      499.95     48.50 o 
  -8   0   6      619.21      599.21     20.47 o 
  -7   0   6      323.98      316.53     13.77 o 
  -6   0   6      232.42      197.56      6.56 o 
  -5   0   6      275.67      252.98      7.49 o 
  -4   0   6       70.70       54.50      5.50 o 
  -3   0   6     2491.28     2898.32     46.50 o 
  -2   0   6       12.18        9.50      3.50 o 
  -1   0   6     2150.88     2089.87     36.00 o 
   0   0   6      826.54      941.94     20.50 o 
   1   0   6    11696.18    12219.48    165.86 o 
   2   0   6       11.93       11.64      3.41 o 
   3   0   6       83.34       97.49      9.00 o 
   4   0   6      342.71      322.48     15.00 o 
   5   0   6       38.77       39.00      7.50 o 
   6   0   6      522.77      512.97     21.50 o 
   7   0   6      557.00      561.47     23.50 o 
   8   0   6      112.82      107.49     20.00 o 
   9   0   6       28.21       34.50     13.00 o 
 -14   1   6        1.08        4.89     12.58 o 
 -13   1   6       37.28       37.07      7.36 o 
 -12   1   6      122.72      116.27      9.80 o 
 -11   1   6        1.65        4.88      4.39 o 
 -10   1   6        0.47        8.45      3.91 o 
  -9   1   6       10.97       13.09      3.89 o 
  -8   1   6      134.93      128.26      7.64 o 
  -7   1   6      211.57      203.53      7.85 o 
  -6   1   6        4.60        5.10      1.83 o 
  -5   1   6      437.37      418.37      7.79 o 
  -4   1   6     1776.46     1836.91     20.04 o 
  -3   1   6       35.40       42.02      3.54 o 
  -2   1   6       79.84      107.88      4.76 o 
  -1   1   6      590.60      591.29     10.74 o 
   0   1   6      231.27      292.30     13.00 o 
   1   1   6      138.62      119.87     10.18 o 
   2   1   6      745.38      682.94     13.37 o 
   3   1   6       30.20       37.30      4.26 o 
   4   1   6        9.12       19.50      4.68 o 
   5   1   6        2.40        7.59      3.70 o 
   6   1   6      175.44      175.14     16.75 o 
   7   1   6     1007.72      871.40     20.86 o 
   8   1   6      119.88      118.28     14.13 o 
   9   1   6       10.76       24.11      7.24 o 
 -14   2   6       21.79       33.09     13.22 o 
 -13   2   6      234.13      242.08     16.71 o 
 -12   2   6        5.17       17.69      5.26 o 
 -11   2   6       25.55       35.66      6.06 o 
 -10   2   6        2.36        1.34      4.84 o 
  -9   2   6      243.45      241.26      9.83 o 
  -8   2   6      597.87      535.66     16.53 o 
  -7   2   6     5480.21     5800.94     65.01 o 
  -6   2   6       22.62       40.44      3.77 o 
  -5   2   6      777.17      746.88     15.81 o 
  -4   2   6     1189.40     1123.81     16.35 o 
  -3   2   6      193.35      240.85      7.50 o 
  -2   2   6      154.02      126.30      5.12 o 
  -1   2   6      627.58      571.50     11.25 o 
   0   2   6     1150.68     1049.97     16.51 o 
   1   2   6      151.35      162.94      6.34 o 
   2   2   6      703.64      602.37     12.90 o 
   3   2   6      768.62      779.58     16.47 o 
   4   2   6      597.29      532.46     18.00 o 
   5   2   6       13.79       14.90      4.99 o 
   6   2   6     1334.59     1298.29     25.09 o 
   7   2   6      219.23      219.93     14.24 o 
   8   2   6      123.03      188.18     17.32 o 
   9   2   6       38.73       69.99     12.00 o 
 -14   3   6       49.64       57.09     10.77 o 
 -13   3   6      102.52       83.84     11.94 o 
 -12   3   6       77.09       84.19      9.29 o 
 -11   3   6      309.09      308.64     13.29 o 
 -10   3   6      619.44      588.57     16.95 o 
  -9   3   6      982.61     1034.89     21.88 o 
  -8   3   6        1.49       10.24      3.76 o 
  -7   3   6       10.84       12.51      5.66 o 
  -6   3   6       17.83       30.94      3.78 o 
  -5   3   6     1322.11     1289.96     19.08 o 
  -4   3   6      139.19      138.53      4.89 o 
  -3   3   6     1581.00     1732.71     24.20 o 
  -1   3   6     3276.99     3226.70     57.01 o 
   0   3   6      226.30      186.48      5.55 o 
   1   3   6       89.20       86.21      5.61 o 
   2   3   6      817.96      818.26     16.17 o 
   3   3   6        7.28        6.96      3.37 o 
   4   3   6       14.68       11.25      4.25 o 
   5   3   6      598.19      559.93     17.47 o 
   6   3   6       35.55       34.06      6.74 o 
   7   3   6       26.01       37.62      6.73 o 
   8   3   6        4.88       25.13      9.25 o 
   9   3   6       23.48       50.07     18.50 o 
 -13   4   6       13.85       36.67      9.70 o 
 -12   4   6        0.86        6.79      6.68 o 
 -11   4   6       55.87       49.29      7.37 o 
 -10   4   6      531.10      475.34     15.57 o 
  -9   4   6       11.65       18.12      5.22 o 
  -8   4   6      927.33      899.70     28.46 o 
  -7   4   6       10.64       16.67      4.66 o 
  -6   4   6     1081.07      998.71     17.76 o 
  -5   4   6      718.29      620.98     24.50 o 
  -4   4   6      115.25      122.06      8.10 o 
  -3   4   6     1321.95     1376.15     22.08 o 
  -2   4   6     4080.64     4199.40     48.94 o 
  -1   4   6     1444.82     1349.40     21.60 o 
   0   4   6      167.03      169.06      6.86 o 
   1   4   6       82.66      105.16      6.66 o 
   2   4   6      208.13      205.56     14.83 o 
   3   4   6        8.40       17.56      4.73 o 
   4   4   6      507.88      470.67     16.16 o 
   5   4   6        2.84        8.84      4.10 o 
   6   4   6       89.51      105.51     14.50 o 
   7   4   6        4.85       14.15      7.24 o 
   8   4   6       12.43       32.82     10.75 o 
 -13   5   6       11.92       17.18     10.21 o 
 -12   5   6      125.51      123.67     16.22 o 
 -11   5   6      195.62      227.36     16.29 o 
 -10   5   6       28.46       32.33      6.88 o 
  -9   5   6      322.09      294.11     14.14 o 
  -8   5   6     1922.23     1987.80     62.20 o 
  -7   5   6        0.03        2.77      4.66 o 
  -6   5   6      895.54      825.50     20.44 o 
  -5   5   6      498.89      508.71     52.75 o 
  -4   5   6      148.92      119.34     10.50 o 
  -3   5   6      475.76      417.47     16.50 o 
  -2   5   6      299.77      298.45     11.07 o 
  -1   5   6       15.88       11.26      3.52 o 
   0   5   6      274.60      252.80     14.66 o 
   1   5   6      479.44      411.49     14.52 o 
   2   5   6      222.07      209.23     11.57 o 
   3   5   6      635.26      607.97     25.22 o 
   4   5   6       42.39       47.98      7.38 o 
   5   5   6      284.79      288.35     13.76 o 
   6   5   6        4.07       15.25      8.48 o 
   7   5   6      359.67      358.98     34.00 o 
 -12   6   6       14.47        4.00      9.50 o 
 -11   6   6       19.93       30.00     13.50 o 
 -10   6   6        0.23       20.55      6.69 o 
  -9   6   6        9.59       17.75      7.50 o 
  -8   6   6      122.13      135.99     14.24 o 
  -7   6   6      110.50       97.04     12.36 o 
  -6   6   6        0.67        4.59      4.53 o 
  -5   6   6       15.03       13.66      4.62 o 
  -4   6   6        1.80        0.00      3.41 o 
  -3   6   6       22.22       16.99      6.50 o 
  -2   6   6      415.68      415.83     14.31 o 
  -1   6   6       44.82       59.56      6.94 o 
   0   6   6       71.23       65.71      7.78 o 
   1   6   6      156.84      169.90     11.61 o 
   2   6   6      148.71      137.38     10.77 o 
   3   6   6       90.10       82.83      9.31 o 
   4   6   6       29.68       27.73      7.02 o 
   5   6   6       23.93       30.42      6.97 o 
   6   6   6        4.91       10.02      6.63 o 
   7   6   6        1.67        2.50     12.50 o 
 -11   7   6        1.86       16.00     11.00 o 
 -10   7   6      100.19      110.03     22.50 o 
  -9   7   6       50.08       53.09     10.07 o 
  -8   7   6      225.62      252.20     28.25 o 
  -7   7   6       11.38       15.97     10.25 o 
  -6   7   6      434.66      413.51     36.00 o 
  -5   7   6      266.57      251.20     19.00 o 
  -4   7   6       93.48      103.88     17.25 o 
  -3   7   6      531.94      537.24     17.87 o 
  -2   7   6       28.26       28.52      5.91 o 
  -1   7   6        6.17       15.70      4.62 o 
   0   7   6     1065.45     1088.76     33.65 o 
   1   7   6       59.20       57.33      9.55 o 
   2   7   6      589.39      538.88     24.03 o 
   3   7   6       36.14       47.07      8.30 o 
   4   7   6       56.75       66.22      9.89 o 
   5   7   6      141.97      178.48     14.61 o 
   6   7   6        8.79        8.41      8.66 o 
 -10   8   6       63.65       55.50     17.00 o 
  -9   8   6        4.49        4.54      7.95 o 
  -8   8   6        3.28        0.00      6.12 o 
  -7   8   6       38.04       41.39     13.00 o 
  -6   8   6       15.18       25.27      6.28 o 
  -5   8   6       91.68      125.99     10.81 o 
  -4   8   6      112.38      107.20     10.29 o 
  -3   8   6        0.33        2.42      4.07 o 
  -2   8   6      301.64      311.72     14.31 o 
  -1   8   6       18.92       29.26     10.50 o 
   0   8   6       61.60       80.84     11.67 o 
   1   8   6       14.05       21.90      6.33 o 
   2   8   6       11.33       13.90      8.50 o 
   3   8   6       62.84       51.83     11.52 o 
   4   8   6       50.23       80.47     13.77 o 
   5   8   6        1.37        4.00      7.77 o 
  -9   9   6        1.82        6.43      8.25 o 
  -8   9   6        9.10        9.92      9.01 o 
  -7   9   6       40.77       46.71     11.65 o 
  -6   9   6       14.55       24.76      7.11 o 
  -5   9   6        0.07       13.20      5.82 o 
  -4   9   6        0.78        3.67      4.69 o 
  -3   9   6        2.94        7.95      9.75 o 
  -2   9   6       98.18      111.52     13.00 o 
  -1   9   6      171.38      172.36     16.57 o 
   0   9   6       14.99       28.22      7.24 o 
   1   9   6        1.13       12.34      6.48 o 
   2   9   6       10.84       14.57      8.40 o 
   3   9   6       31.80       48.32     12.24 o 
   4   9   6        2.78       11.78      8.40 o 
  -7  10   6      173.72      150.31     18.18 o 
  -6  10   6       77.95       68.23     13.93 o 
  -5  10   6        0.29        3.16     10.50 o 
  -4  10   6       77.95       90.49     11.27 o 
  -3  10   6       20.94       21.38      6.88 o 
  -2  10   6      162.08      182.61     18.14 o 
  -1  10   6       25.97       46.28     16.00 o 
   0  10   6        4.58       21.86      7.68 o 
   1  10   6      108.92      121.20     37.50 o 
   2  10   6       50.06       97.99     15.56 o 
 -14   1   7        6.63       22.53      8.66 o 
 -13   1   7       23.42       43.31      7.34 o 
 -12   1   7      159.38      175.41     11.34 o 
 -11   1   7       26.46       23.30      5.52 o 
 -10   1   7        4.38        8.89      4.36 o 
  -9   1   7     1185.48     1097.59     38.25 o 
  -8   1   7      580.70      606.17     14.66 o 
  -7   1   7      218.37      187.38      5.28 o 
  -6   1   7       52.00       67.16      3.91 o 
  -4   1   7     1706.11     1639.82     33.25 o 
  -3   1   7      389.07      471.61     10.42 o 
  -2   1   7      913.26      863.35     14.67 o 
  -1   1   7      611.70      617.44     11.81 o 
   0   1   7       84.83       68.09      3.89 o 
   1   1   7     2439.74     2506.03     38.75 o 
   2   1   7      302.41      329.26     13.37 o 
   3   1   7      215.08      229.76     10.27 o 
   4   1   7      202.53      203.51     10.25 o 
   5   1   7       13.88       15.67      4.76 o 
   6   1   7      202.69      216.61     11.75 o 
   7   1   7      306.77      306.52     14.87 o 
   8   1   7       18.56       28.50      8.48 o 
   9   1   7      148.34      164.78     22.00 o 
 -14   2   7       20.78       41.13     10.04 o 
 -13   2   7       19.17       37.23      6.95 o 
 -12   2   7      199.01      214.57     12.06 o 
 -11   2   7       61.62       75.81      8.05 o 
 -10   2   7      514.95      450.14     15.35 o 
  -9   2   7       16.60       23.76      4.60 o 
  -8   2   7      317.70      280.28     14.87 o 
  -7   2   7        0.84        5.98      3.38 o 
  -6   2   7        5.61       16.14      2.77 o 
  -5   2   7      528.60      545.96      9.68 o 
  -4   2   7      290.06      281.50      8.30 o 
  -3   2   7     1598.68     1620.79     22.80 o 
  -2   2   7        8.57        9.03      2.76 o 
  -1   2   7      210.09      153.03     13.50 o 
   0   2   7       64.91       72.56      4.93 o 
   1   2   7      289.26      287.85      8.76 o 
   2   2   7      260.69      220.72      8.04 o 
   3   2   7        6.66        5.46      3.51 o 
   4   2   7      507.45      441.76     20.75 o 
   5   2   7       66.42       72.80      8.69 o 
   6   2   7       20.09       24.70      5.66 o 
   7   2   7       23.96       38.70      7.19 o 
   8   2   7       24.39       37.80      9.32 o 
 -14   3   7        6.65       15.46      7.84 o 
 -13   3   7       78.99       80.11      9.54 o 
 -12   3   7        3.86       11.06      7.43 o 
 -11   3   7      818.40      742.88     20.06 o 
 -10   3   7       13.16       16.13      4.87 o 
  -9   3   7       46.03       58.83      6.60 o 
  -8   3   7        6.07       11.32      3.94 o 
  -7   3   7      838.48      850.57     23.83 o 
  -6   3   7      473.26      471.16     10.94 o 
  -5   3   7      471.35      570.85     10.37 o 
  -4   3   7       72.04       62.70      5.12 o 
  -3   3   7      826.97      842.71     25.25 o 
  -2   3   7       33.94       26.35      3.84 o 
  -1   3   7     2089.17     2116.85     28.53 o 
   0   3   7      106.63      111.40      4.94 o 
   1   3   7      191.51      185.81      7.58 o 
   2   3   7      188.08      184.04      8.42 o 
   3   3   7      178.11      168.25      8.99 o 
   4   3   7      311.39      244.20     12.02 o 
   5   3   7      203.32      217.82     12.85 o 
   6   3   7      292.49      276.89     13.97 o 
   7   3   7        7.64       19.80      8.50 o 
   8   3   7       42.34       54.08     10.89 o 
 -14   4   7      139.57      138.57     14.97 o 
 -13   4   7       33.21       39.27      9.72 o 
 -12   4   7        3.02       14.10      8.88 o 
 -11   4   7        0.41        9.30      5.41 o 
 -10   4   7       21.48       18.28      5.93 o 
  -9   4   7       39.55       40.59      6.95 o 
  -8   4   7     1701.79     1682.31     67.31 o 
  -7   4   7     1040.03     1021.01     28.30 o 
  -6   4   7     2187.98     2214.49     36.09 o 
  -5   4   7      148.87      168.99      9.13 o 
  -4   4   7      169.31      152.54      7.75 o 
  -3   4   7      466.02      455.05     12.19 o 
  -2   4   7      691.75      682.10     14.64 o 
  -1   4   7       24.67       21.50      3.93 o 
   0   4   7      676.63      600.32     16.73 o 
   1   4   7        0.11        1.67      3.94 o 
   2   4   7      522.75      503.79     16.45 o 
   3   4   7       15.94       22.28      6.20 o 
   4   4   7       32.45       29.17      8.33 o 
   5   4   7      396.85      353.00     18.85 o 
   6   4   7       28.33       30.20      9.75 o 
   7   4   7       62.38       62.50     18.50 o 
   8   4   7      173.99      194.99     26.50 o 
 -13   5   7       18.45       24.50     14.00 o 
 -12   5   7       24.78       38.36      9.68 o 
 -11   5   7        1.17       14.53      6.69 o 
 -10   5   7        7.11       21.75      6.72 o 
  -9   5   7      466.96      471.34     22.43 o 
  -8   5   7       18.45       24.64      9.25 o 
  -7   5   7      241.96      215.58     15.15 o 
  -6   5   7        8.35       15.72      5.75 o 
  -5   5   7      352.98      341.32     27.50 o 
  -4   5   7        5.77       12.67      3.96 o 
  -3   5   7     1719.52     1661.81     66.50 o 
  -2   5   7      790.23      786.26     16.89 o 
  -1   5   7        2.74        6.64      2.59 o 
   0   5   7        0.00        1.33      3.12 o 
   1   5   7      442.65      397.90     14.81 o 
   2   5   7       13.08       14.18      6.56 o 
   3   5   7       47.35       58.78      8.26 o 
   4   5   7       42.02       51.39      8.12 o 
   5   5   7        0.03        1.75      7.07 o 
   6   5   7      103.70      100.49     14.44 o 
   7   5   7       22.13       36.50     16.00 o 
 -12   6   7       49.19       57.50     17.50 o 
 -11   6   7       13.71       18.52      6.97 o 
 -10   6   7      127.94      150.59     22.25 o 
  -9   6   7       15.23       27.73      8.46 o 
  -8   6   7      353.38      392.16     20.85 o 
  -7   6   7       14.33       14.75      7.07 o 
  -6   6   7      733.20      731.33     20.67 o 
  -5   6   7        4.83       11.46     10.75 o 
  -4   6   7       18.95       22.79      4.76 o 
  -3   6   7       74.67      104.19     15.25 o 
  -2   6   7      150.68      138.17      9.77 o 
  -1   6   7       70.62       63.70      6.35 o 
   0   6   7     1177.18     1096.07     34.09 o 
   1   6   7        0.95        8.31      4.70 o 
   2   6   7      375.46      304.80     14.21 o 
   3   6   7      588.69      533.55     29.44 o 
   4   6   7       79.40       87.72     10.37 o 
   5   6   7        0.84        0.97      5.96 o 
   6   6   7       69.96       92.99     22.00 o 
   7   6   7       16.69        0.00     14.50 o 
 -11   7   7        1.61       10.29     13.25 o 
 -10   7   7       40.63       49.66     10.54 o 
  -9   7   7      388.88      411.02     23.11 o 
  -8   7   7       18.98       19.78      7.32 o 
  -7   7   7       70.00       97.42     15.25 o 
  -6   7   7        1.35        1.56      3.86 o 
  -5   7   7      251.67      225.65     11.96 o 
  -4   7   7        1.17        7.81      4.25 o 
  -3   7   7     1036.78     1021.98     25.82 o 
  -2   7   7      312.88      301.62     13.55 o 
  -1   7   7        0.31       12.46      7.75 o 
   0   7   7       75.71       80.11     10.54 o 
   1   7   7      251.50      254.62     13.83 o 
   2   7   7        0.00        2.50      4.99 o 
   3   7   7       64.54       46.82     12.21 o 
   4   7   7       57.66       64.92     10.25 o 
   5   7   7        0.05        3.67      6.30 o 
   6   7   7      254.10      197.99     29.50 o 
 -10   8   7      105.88      113.79     16.00 o 
  -9   8   7       19.22       35.39      9.90 o 
  -8   8   7      129.17      108.33     14.85 o 
  -7   8   7        3.59        0.00      5.89 o 
  -6   8   7       36.22       43.82     10.50 o 
  -5   8   7       42.75       65.31      8.40 o 
  -4   8   7       89.06       81.67     22.00 o 
  -3   8   7       23.57       26.30      5.53 o 
  -2   8   7      196.03      212.64     13.48 o 
  -1   8   7      192.54      209.67     16.87 o 
   0   8   7        5.83       21.50      6.01 o 
   1   8   7       80.73      103.41     13.07 o 
   2   8   7      131.32      137.36     16.44 o 
   3   8   7        7.22        8.96     10.50 o 
   4   8   7       82.83       74.28     13.67 o 
   5   8   7       99.38       90.09     15.15 o 
  -9   9   7        1.75        7.91      7.68 o 
  -8   9   7       99.95       87.84     24.50 o 
  -7   9   7      241.76      213.81     24.25 o 
  -6   9   7        0.16        7.27      5.27 o 
  -5   9   7       62.34       63.65      9.19 o 
  -4   9   7       29.23       43.49     12.00 o 
  -3   9   7       59.52       65.55     20.25 o 
  -2   9   7       22.44       23.95      7.68 o 
  -1   9   7       58.65       82.74     12.81 o 
   0   9   7        7.56       17.96      9.75 o 
   1   9   7      169.64      181.50     26.25 o 
   2   9   7       12.44       12.12      8.60 o 
   3   9   7       17.34       20.25      9.24 o 
  -6  10   7      113.65      114.61     17.25 o 
  -5  10   7        2.40        5.10      5.75 o 
  -4  10   7       40.68       49.10      9.15 o 
  -3  10   7       34.04       56.51     19.00 o 
  -2  10   7       11.28       11.93      7.32 o 
  -1  10   7        8.13       15.35      8.04 o 
   0  10   7       45.70       53.71     10.32 o 
   1  10   7       41.24       63.32     12.25 o 
 -15   0   8        2.68        9.86     19.75 o 
 -14   0   8        0.60        3.85      8.17 o 
 -13   0   8      259.44      233.25     17.73 o 
 -12   0   8       55.21       35.60      8.53 o 
 -11   0   8        2.19        3.68      5.76 o 
 -10   0   8       22.39       24.83      7.40 o 
  -9   0   8     1430.31     1416.86     35.58 o 
  -8   0   8       35.52       57.07     11.25 o 
  -7   0   8     1883.23     1693.98     26.62 o 
  -6   0   8        5.85       11.50      4.50 o 
  -5   0   8       91.50      115.99      8.50 o 
  -4   0   8      634.64      620.46     17.50 o 
  -3   0   8        7.97       18.50      4.50 o 
  -2   0   8      402.33      403.47     14.00 o 
  -1   0   8      256.89      241.49     10.50 o 
   0   0   8     1010.27     1092.93     24.50 o 
   1   0   8      243.73      238.49     17.50 o 
   2   0   8      261.12      221.49     18.50 o 
   3   0   8     1373.54     1372.41     34.00 o 
   4   0   8      458.87      447.97     19.50 o 
   5   0   8       80.94       76.00     11.00 o 
   6   0   8       15.72       22.00      8.00 o 
   7   0   8       42.55       35.00      9.50 o 
   8   0   8      147.75      156.49     24.00 o 
 -15   1   8       84.82       92.07     12.88 o 
 -14   1   8       23.88       29.59      6.87 o 
 -13   1   8        0.79        4.52      4.65 o 
 -12   1   8       54.80       62.71      7.90 o 
 -11   1   8       72.57       76.89      8.15 o 
 -10   1   8      245.99      257.06     15.23 o 
  -9   1   8      458.25      417.93     12.72 o 
  -8   1   8      139.26      142.29      8.03 o 
  -7   1   8       25.56       35.26      3.54 o 
  -6   1   8      371.38      383.21      8.37 o 
  -5   1   8        0.89        1.14      2.50 o 
  -4   1   8      158.92      147.38      6.18 o 
  -3   1   8      764.88      849.42     15.38 o 
  -2   1   8      716.87      780.35     14.48 o 
  -1   1   8      933.30     1010.63     16.77 o 
   0   1   8     1889.48     2049.59     23.71 o 
   1   1   8      504.20      528.26     12.17 o 
   2   1   8      197.96      181.09     10.22 o 
   3   1   8      144.19      153.03     16.25 o 
   4   1   8       12.06       31.75      5.27 o 
   5   1   8      254.50      272.11     13.00 o 
   6   1   8      151.85      140.70     10.07 o 
   7   1   8        1.05       15.40      5.82 o 
   8   1   8        1.36       29.73      8.75 o 
 -14   2   8      145.12      158.63     13.90 o 
 -13   2   8       11.97       19.22      6.23 o 
 -12   2   8      285.63      286.94     13.40 o 
 -11   2   8      200.77      192.67     11.50 o 
 -10   2   8       19.00       23.92      5.09 o 
  -9   2   8       59.33       69.42      6.85 o 
  -8   2   8     1684.95     1666.64     49.00 o 
  -7   2   8      380.10      356.12     14.11 o 
  -6   2   8      753.87      767.17     19.85 o 
  -5   2   8      960.72     1013.27     18.50 o 
  -4   2   8        0.97        3.50      2.47 o 
  -3   2   8      912.04      950.24     16.77 o 
  -2   2   8       22.75       20.56      3.34 o 
  -1   2   8     1048.73      952.98     14.52 o 
   0   2   8      197.46      179.89      7.99 o 
   1   2   8     1221.45     1084.38     21.44 o 
   2   2   8        7.56        5.47      3.80 o 
   3   2   8      205.96      200.56     12.02 o 
   4   2   8      551.42      443.59     15.89 o 
   5   2   8      167.86      192.91     13.75 o 
   6   2   8        3.32       11.00      4.60 o 
   7   2   8      339.10      354.95     17.16 o 
   8   2   8       17.07       40.35     13.75 o 
 -14   3   8        0.01        6.10      7.20 o 
 -13   3   8       19.60       29.53      6.69 o 
 -12   3   8      235.40      200.61     12.44 o 
 -11   3   8        2.38       12.41      5.58 o 
 -10   3   8       52.59       54.80      6.89 o 
  -9   3   8      567.37      574.81     25.18 o 
  -8   3   8     1372.32     1368.24     32.01 o 
  -7   3   8        1.77        2.42      2.77 o 
  -6   3   8      633.07      648.39     13.96 o 
  -5   3   8      308.18      356.29     10.07 o 
  -4   3   8       42.77       33.02      4.20 o 
  -3   3   8       94.35      100.12      6.33 o 
  -2   3   8      504.24      517.53     19.25 o 
  -1   3   8      308.90      289.22      8.92 o 
   0   3   8      260.99      229.74     10.28 o 
   1   3   8      459.00      391.25     18.32 o 
   2   3   8      460.02      414.58     14.49 o 
   3   3   8       14.95       23.48      7.59 o 
   4   3   8      121.04       96.75     12.19 o 
   5   3   8       90.31       88.47     12.31 o 
   6   3   8        7.61       10.56      8.11 o 
   7   3   8        0.05        9.00      8.00 o 
 -14   4   8        5.48        3.36      8.40 o 
 -13   4   8       32.47       42.62      9.81 o 
 -12   4   8        3.85       12.03      8.50 o 
 -11   4   8       22.59       42.34      8.66 o 
 -10   4   8      305.41      292.59     17.68 o 
  -9   4   8      459.08      401.97     20.11 o 
  -8   4   8       36.55       37.95      8.13 o 
  -7   4   8      437.87      403.09     19.08 o 
  -6   4   8       46.03       57.34      6.66 o 
  -5   4   8      141.30      120.74      7.40 o 
  -4   4   8       40.67       54.04      5.40 o 
  -3   4   8      384.55      386.36     11.30 o 
  -2   4   8      310.48      302.05     13.50 o 
  -1   4   8      815.73      790.36     16.23 o 
   0   4   8       43.28       56.57      7.01 o 
   1   4   8       99.06       96.80      8.96 o 
   2   4   8        1.19        1.17      4.62 o 
   3   4   8      172.30      153.76     11.03 o 
   4   4   8       18.98       17.51      7.95 o 
   5   4   8      149.70      139.61     14.64 o 
   6   4   8       64.72       65.65     12.87 o 
   7   4   8       13.68       34.50      9.50 o 
 -13   5   8       28.62       52.00     17.00 o 
 -12   5   8       18.41       37.64      8.84 o 
 -11   5   8      239.75      200.24     17.43 o 
 -10   5   8       90.15       74.95     11.49 o 
  -9   5   8      448.50      396.97     20.85 o 
  -8   5   8      133.69      118.44     13.58 o 
  -7   5   8      647.84      620.97     24.92 o 
  -6   5   8      310.66      315.60     12.72 o 
  -5   5   8       22.47       18.65      4.69 o 
  -4   5   8      615.99      628.77     15.54 o 
  -3   5   8       74.91       86.15      7.57 o 
  -2   5   8        0.21        5.77      3.22 o 
  -1   5   8      477.53      435.73     15.29 o 
   0   5   8     1066.17      960.56     23.89 o 
   1   5   8      331.55      317.27     13.85 o 
   2   5   8      494.63      435.63     16.54 o 
   3   5   8       68.48       49.13      8.04 o 
   4   5   8       29.90       43.96     10.54 o 
   5   5   8       77.40       78.93     13.23 o 
   6   5   8      156.21      168.96     17.50 o 
   7   5   8        3.79        0.00     13.50 o 
 -12   6   8       17.94       30.51      8.46 o 
 -11   6   8        3.91       17.32     13.25 o 
 -10   6   8       11.98       20.15     15.50 o 
  -9   6   8       48.69       62.51     19.50 o 
  -8   6   8        3.82       13.04      8.75 o 
  -7   6   8       16.15       20.52      7.24 o 
  -6   6   8      150.26      109.13     13.75 o 
  -5   6   8       13.20       20.04      4.62 o 
  -4   6   8        1.02        4.95      4.50 o 
  -3   6   8      458.24      485.04     14.00 o 
  -2   6   8        9.08       12.85      3.79 o 
  -1   6   8      269.72      271.93     13.41 o 
   0   6   8      293.68      261.25     13.50 o 
   1   6   8       32.41       29.95      7.01 o 
   2   6   8       64.66       58.89      8.36 o 
   3   6   8       34.15       21.58      6.74 o 
   4   6   8       47.04       38.20      8.54 o 
   5   6   8       21.45       22.24     10.07 o 
   6   6   8       37.12       41.50     19.00 o 
 -11   7   8        0.50       17.12     12.25 o 
 -10   7   8      150.39      185.41     31.00 o 
  -9   7   8      109.12       97.15     36.75 o 
  -8   7   8      208.27      180.84     24.50 o 
  -7   7   8      200.83      174.16     16.25 o 
  -6   7   8      122.67      133.92     18.25 o 
  -5   7   8       33.67       30.44      9.00 o 
  -4   7   8       58.79       61.17      8.50 o 
  -3   7   8      192.00      188.12     18.75 o 
  -2   7   8     1423.28     1282.07     37.44 o 
  -1   7   8       28.27       50.72      9.19 o 
   0   7   8      170.48      167.20     12.47 o 
   1   7   8      335.01      304.74     15.65 o 
   2   7   8       71.04       74.66     10.08 o 
   3   7   8       83.65       71.77     10.24 o 
   4   7   8       62.60       79.52     11.17 o 
   5   7   8        8.67       15.34     10.07 o 
 -10   8   8       85.60      123.76     30.50 o 
  -9   8   8       16.39       25.27     15.75 o 
  -8   8   8      229.07      187.76     21.75 o 
  -7   8   8       56.96       60.08     13.00 o 
  -6   8   8        0.27        7.64      5.75 o 
  -5   8   8        2.33        5.09      4.69 o 
  -4   8   8       30.40       22.07      5.53 o 
  -3   8   8        3.39       13.22      4.90 o 
  -2   8   8       47.00       48.14      9.25 o 
  -1   8   8       33.81       73.79     14.25 o 
   0   8   8       24.69       26.00      7.07 o 
   1   8   8       29.12       42.38      9.36 o 
   2   8   8        0.26        0.00      6.66 o 
   3   8   8      191.34      156.57     18.20 o 
   4   8   8       36.13       40.23     11.39 o 
  -9   9   8        5.70        5.40      7.49 o 
  -8   9   8      122.30      114.92     16.22 o 
  -7   9   8        0.38        0.00      6.89 o 
  -6   9   8       24.91       52.94      9.06 o 
  -5   9   8        3.37        6.64      5.60 o 
  -4   9   8       33.85       54.35      9.15 o 
  -3   9   8       43.97       60.64     11.10 o 
  -2   9   8        0.01       11.20      8.75 o 
  -1   9   8       62.35       59.56     11.50 o 
   0   9   8       67.57       76.98     21.75 o 
   1   9   8       19.22       30.03      8.66 o 
   2   9   8       60.28       80.00     14.67 o 
  -6  10   8       40.21       32.03     13.75 o 
  -5  10   8      177.65      167.17     22.25 o 
  -4  10   8       16.99       24.50      8.84 o 
  -3  10   8       32.40       22.41      9.01 o 
  -2  10   8       11.14       26.16      8.17 o 
  -1  10   8       44.87       72.38     15.00 o 
 -15   1   9       30.64       47.88     10.75 o 
 -14   1   9       29.25       32.16      7.20 o 
 -13   1   9        7.75        8.12      4.73 o 
 -12   1   9       58.52       71.83      8.22 o 
 -11   1   9      343.44      332.70     12.97 o 
 -10   1   9      166.34      157.55      9.89 o 
  -9   1   9        5.94       18.79      4.32 o 
  -8   1   9     1097.31     1007.30     27.14 o 
  -7   1   9       14.84       12.48      3.05 o 
  -6   1   9      296.85      263.10      8.48 o 
  -5   1   9      135.49      132.21      6.89 o 
  -4   1   9       86.18      106.41      6.18 o 
  -3   1   9      218.95      200.05     11.50 o 
  -2   1   9        7.29       17.20      3.34 o 
  -1   1   9      148.39      140.84      6.33 o 
   0   1   9     1537.73     1474.41     22.56 o 
   1   1   9      117.59       95.10      8.48 o 
   2   1   9       60.19       72.50      8.03 o 
   3   1   9       64.06       50.42      8.14 o 
   4   1   9      128.41       91.51      8.13 o 
   5   1   9      153.81      163.67     10.61 o 
   6   1   9        0.80       13.90      5.40 o 
   7   1   9        0.11       16.69      6.43 o 
 -14   2   9       30.77       30.85      8.08 o 
 -13   2   9       38.48       54.18      7.74 o 
 -12   2   9       58.89       59.47      7.73 o 
 -11   2   9      168.55      154.86     10.67 o 
 -10   2   9      103.92      117.52      8.89 o 
  -9   2   9      488.09      477.70     21.62 o 
  -8   2   9      943.27      899.83     21.41 o 
  -7   2   9      689.36      631.92     14.27 o 
  -6   2   9      377.38      376.95     10.42 o 
  -5   2   9       76.52       98.78      7.25 o 
  -4   2   9       82.18       73.27      7.50 o 
  -3   2   9      701.33      675.48     14.48 o 
  -2   2   9        7.28        8.79      2.99 o 
  -1   2   9      146.87      128.11      6.48 o 
   0   2   9      448.30      361.03     12.76 o 
   1   2   9       30.28       39.33      6.40 o 
   2   2   9      236.92      210.32     15.38 o 
   3   2   9      153.58      163.17     14.84 o 
   4   2   9       12.74        2.09      6.18 o 
   5   2   9       93.79       91.01     10.07 o 
   6   2   9      209.14      238.79     25.25 o 
   7   2   9        1.49       17.50      9.50 o 
 -14   3   9        0.83        7.77      6.60 o 
 -13   3   9        3.40       14.90      6.56 o 
 -12   3   9       54.69       63.00      9.43 o 
 -11   3   9      200.42      212.42     32.00 o 
 -10   3   9     1227.75     1200.70     96.49 o 
  -9   3   9       14.14       22.23      6.57 o 
  -8   3   9      255.19      239.49     14.85 o 
  -7   3   9       49.35       41.10      4.95 o 
  -6   3   9       16.62       24.21      4.41 o 
  -5   3   9        1.79        1.56      3.25 o 
  -4   3   9       90.36      104.72      7.00 o 
  -3   3   9      227.28      215.85      8.46 o 
  -2   3   9      616.31      646.63     14.44 o 
  -1   3   9      284.31      260.76     27.04 o 
   0   3   9      644.53      641.40     17.88 o 
   1   3   9      199.09      207.17     11.55 o 
   2   3   9      588.52      543.00     22.43 o 
   3   3   9       53.93       50.03     10.07 o 
   4   3   9       59.88       61.69     11.30 o 
   5   3   9       33.63       20.57     10.25 o 
   6   3   9       18.35       32.43      8.32 o 
   7   3   9      390.46      332.48     22.50 o 
 -14   4   9        8.73       26.71     12.50 o 
 -13   4   9       15.30       30.37     10.50 o 
 -12   4   9       13.26       24.71      7.75 o 
 -11   4   9      107.26      119.82     13.58 o 
 -10   4   9       16.65       20.75      7.19 o 
  -9   4   9      915.51      827.44     30.05 o 
  -8   4   9        7.46       11.53      5.98 o 
  -7   4   9      219.65      212.81     11.10 o 
  -6   4   9        0.43        0.00      3.34 o 
  -5   4   9       75.12       66.90      6.33 o 
  -4   4   9       81.00       95.53      9.50 o 
  -3   4   9      196.09      183.26      8.48 o 
  -2   4   9      895.81      925.32     28.72 o 
  -1   4   9     1381.63     1287.75     27.50 o 
   0   4   9       41.99       44.53      6.85 o 
   1   4   9      722.41      600.60     29.19 o 
   2   4   9      183.06      198.56     12.43 o 
   3   4   9       75.72       68.22     11.39 o 
   4   4   9      199.56      206.24     17.43 o 
   5   4   9        0.01        0.00      8.04 o 
   6   4   9        8.32        6.57      9.17 o 
 -13   5   9        1.37       16.95      7.09 o 
 -12   5   9       18.22       22.95      9.00 o 
 -11   5   9       18.55       21.08      7.24 o 
 -10   5   9      170.21      195.86     27.25 o 
  -9   5   9       47.93       45.35      9.68 o 
  -8   5   9      214.14      192.52     16.26 o 
  -7   5   9       19.98       24.17      7.40 o 
  -6   5   9      117.59      130.44     12.25 o 
  -5   5   9       42.62       48.70      5.98 o 
  -4   5   9       39.46       61.06      5.98 o 
  -3   5   9       61.84       68.79      6.24 o 
  -2   5   9     1204.73     1093.90     33.93 o 
  -1   5   9     1250.75     1130.16     26.55 o 
   0   5   9       74.76       78.73      8.85 o 
   1   5   9      116.14      115.79     10.47 o 
   2   5   9       21.66       17.40      6.22 o 
   3   5   9       31.25       29.50      9.19 o 
   4   5   9        7.62        6.52     11.50 o 
   5   5   9       58.17       45.91     12.31 o 
   6   5   9       27.64       25.00     15.50 o 
 -12   6   9       26.12       38.76     20.25 o 
 -11   6   9       13.69       19.45      8.61 o 
 -10   6   9        0.02       13.22     10.00 o 
  -9   6   9       82.06       95.06     15.00 o 
  -8   6   9       60.23       50.36     10.03 o 
  -7   6   9      799.69      823.85     38.75 o 
  -6   6   9        0.26       10.11      4.24 o 
  -5   6   9       15.81       16.22      6.00 o 
  -4   6   9      219.03      223.43     10.23 o 
  -3   6   9        5.56        4.50      3.64 o 
  -2   6   9      221.72      204.73     12.36 o 
  -1   6   9      464.82      435.73     16.79 o 
   0   6   9       12.10       11.68      5.08 o 
   1   6   9      336.42      332.48     15.34 o 
   2   6   9      141.15      155.37     12.77 o 
   3   6   9      279.38      244.70     15.81 o 
   4   6   9       48.53       28.32     10.44 o 
   5   6   9        0.12        0.00      8.97 o 
 -11   7   9        9.69       55.60     23.50 o 
 -10   7   9      243.06      223.18     26.75 o 
  -9   7   9       60.37       60.22     11.25 o 
  -8   7   9      133.12      148.81     17.25 o 
  -7   7   9       13.01       22.77      7.32 o 
  -6   7   9       52.55       72.86      8.48 o 
  -5   7   9        0.98        8.23      9.50 o 
  -4   7   9       18.62       30.06      6.47 o 
  -3   7   9      209.69      199.44     30.25 o 
  -2   7   9      375.73      381.96     20.97 o 
  -1   7   9      570.76      514.57     19.09 o 
   0   7   9      131.76      152.50     12.44 o 
   1   7   9       17.61       22.97      7.60 o 
   2   7   9        7.35        9.95      6.46 o 
   3   7   9        0.01        0.00      6.49 o 
   4   7   9        0.01        0.00      8.48 o 
 -10   8   9        1.89       15.50     11.00 o 
  -9   8   9      179.38      176.36     28.75 o 
  -8   8   9      222.94      229.87     21.50 o 
  -7   8   9        3.36        6.54      7.04 o 
  -6   8   9      182.24      193.08     22.00 o 
  -5   8   9       97.85      121.70     14.50 o 
  -4   8   9        0.08       10.40      4.99 o 
  -3   8   9       77.86       95.03     21.50 o 
  -2   8   9       47.66       73.28     24.50 o 
  -1   8   9        0.83        8.89      6.25 o 
   0   8   9      128.88      118.64     19.75 o 
   1   8   9        0.04        4.03      6.48 o 
   2   8   9       55.22       53.10     10.62 o 
   3   8   9        0.97        1.22      6.63 o 
  -8   9   9       74.46       84.96     14.48 o 
  -7   9   9        0.31        0.00      7.42 o 
  -6   9   9       56.39       66.47      9.39 o 
  -5   9   9        3.03       17.27      6.36 o 
  -4   9   9        0.20        3.35      6.33 o 
  -3   9   9       27.60       39.44      9.75 o 
  -2   9   9       34.75       59.88     10.78 o 
  -1   9   9        3.63       16.82      7.00 o 
   0   9   9      184.25      201.39     19.25 o 
   1   9   9       74.72      118.55     15.56 o 
  -5  10   9       33.41       53.35     23.25 o 
  -4  10   9       12.92       15.25     12.25 o 
  -3  10   9       34.48       65.45     11.65 o 
 -15   0  10       40.02       37.92     11.16 o 
 -14   0  10       83.17       82.09     22.00 o 
 -13   0  10       39.05       45.25     10.39 o 
 -12   0  10      154.79      136.36     14.64 o 
 -11   0  10      132.54      115.73     13.25 o 
 -10   0  10        0.06        6.86      6.00 o 
  -9   0  10       38.09       25.67      6.97 o 
  -7   0  10        0.01        3.00      4.50 o 
  -6   0  10     1799.49     1820.39     38.00 o 
  -5   0  10     3480.30     3851.76     65.50 o 
  -4   0  10      380.63      351.48     14.50 o 
  -3   0  10      273.97      272.98     12.50 o 
  -2   0  10      590.26      558.47     18.50 o 
  -1   0  10      152.81      171.49     10.00 o 
   0   0  10      363.46      318.48     23.00 o 
   1   0  10       78.63       81.49     16.00 o 
   2   0  10      498.80      498.97     20.50 o 
   3   0  10       14.44       24.50      7.00 o 
   4   0  10       19.92       23.50      7.50 o 
   5   0  10        2.47       12.50      7.50 o 
   6   0  10      101.23      116.99     15.00 o 
 -15   1  10        0.21       13.50      6.57 o 
 -14   1  10       42.94       39.89      7.63 o 
 -13   1  10       14.54       15.17      5.56 o 
 -12   1  10      238.09      227.08     12.02 o 
 -11   1  10      680.87      607.76     17.50 o 
 -10   1  10        1.11        4.34      3.97 o 
  -9   1  10       11.61       15.16      4.77 o 
  -8   1  10       18.00        7.14      4.97 o 
  -7   1  10      357.51      299.98     27.50 o 
  -6   1  10      135.61      142.19      7.59 o 
  -5   1  10      165.74      174.16      7.95 o 
  -4   1  10       12.79       27.87      4.41 o 
  -3   1  10       69.38       56.50      5.30 o 
  -2   1  10      320.34      344.79     10.07 o 
  -1   1  10       97.40      112.02      8.03 o 
   0   1  10       84.71       94.67     11.30 o 
   1   1  10       24.02        8.25      6.97 o 
   2   1  10      427.16      434.77     20.50 o 
   3   1  10       20.46       33.56     13.75 o 
   4   1  10      259.83      272.15     23.00 o 
   5   1  10        3.23        4.83     11.00 o 
   6   1  10        0.02        1.42      6.36 o 
 -15   2  10      123.25      118.73     15.14 o 
 -14   2  10       33.09       43.09      9.12 o 
 -13   2  10       19.11       29.06      7.33 o 
 -12   2  10        2.12        8.14      4.96 o 
 -11   2  10      425.66      380.43     16.45 o 
 -10   2  10     1285.74     1140.75     35.71 o 
  -9   2  10       79.16       80.50     11.13 o 
  -8   2  10      357.26      307.83     11.96 o 
  -7   2  10        3.75        0.00      3.23 o 
  -6   2  10        4.42        7.53      3.34 o 
  -5   2  10      143.72      174.68      7.75 o 
  -4   2  10      103.13      120.97      6.97 o 
  -3   2  10      228.58      221.07      8.46 o 
  -2   2  10      728.36      644.08     14.29 o 
  -1   2  10      102.56      129.85     19.75 o 
   0   2  10     1002.84      852.03     20.96 o 
   1   2  10       72.91       60.52     12.25 o 
   2   2  10       41.13       35.94      9.17 o 
   3   2  10      394.53      300.56     22.25 o 
   4   2  10      125.40      110.33     13.93 o 
   5   2  10       16.81       10.47      5.91 o 
   6   2  10       31.06       40.74      9.34 o 
 -14   3  10        0.27       13.42      6.93 o 
 -13   3  10       14.63       21.25      7.04 o 
 -12   3  10        0.39       10.61      6.53 o 
 -11   3  10       88.52      106.17     12.87 o 
 -10   3  10      155.24      176.79     15.71 o 
  -9   3  10      781.33      712.19     27.40 o 
  -8   3  10      124.76      143.65     10.15 o 
  -7   3  10      282.14      277.71      9.90 o 
  -6   3  10        1.95        1.75      3.54 o 
  -5   3  10       57.07       64.54      6.12 o 
  -4   3  10      138.98      143.36      8.11 o 
  -3   3  10      561.03      591.17     14.13 o 
  -2   3  10       42.73       54.48      6.36 o 
  -1   3  10      863.74      854.87     27.24 o 
   0   3  10        2.94        8.37      7.39 o 
   1   3  10      553.11      507.72     22.09 o 
   2   3  10      126.79      110.13     13.02 o 
   3   3  10        1.67        0.86      6.33 o 
   4   3  10       30.19       30.02     10.03 o 
   5   3  10      168.60      170.37     17.58 o 
   6   3  10      110.58      106.00     13.50 o 
 -14   4  10        2.81       26.73      8.04 o 
 -13   4  10       37.41       53.61     16.25 o 
 -12   4  10       41.95       58.56     10.25 o 
 -11   4  10        5.72       11.88      8.25 o 
 -10   4  10       37.88       48.86      9.88 o 
  -9   4  10       56.56       47.93     12.75 o 
  -8   4  10      302.91      304.66     17.50 o 
  -7   4  10       75.38       67.21      6.53 o 
  -6   4  10        3.21        3.50      3.89 o 
  -5   4  10      109.47      118.40      7.78 o 
  -4   4  10      177.94      171.29      8.61 o 
  -3   4  10      856.01      812.23     34.00 o 
  -2   4  10     1077.57     1027.66     24.41 o 
  -1   4  10       42.42       37.28      6.63 o 
   0   4  10       95.98       75.67      8.60 o 
   1   4  10        3.24        8.75      5.49 o 
   2   4  10      102.70      116.59     13.58 o 
   3   4  10       95.30      100.15     13.73 o 
   4   4  10      166.24      168.52     27.50 o 
   5   4  10        1.26        0.00      8.11 o 
 -13   5  10        2.73       17.50      7.68 o 
 -12   5  10       12.96       19.27      6.84 o 
 -11   5  10      149.52      169.68     17.43 o 
 -10   5  10      118.51      105.91     13.93 o 
  -9   5  10       73.75       96.29     13.07 o 
  -8   5  10      187.31      184.18     16.25 o 
  -7   5  10       78.84       96.60     12.52 o 
  -6   5  10       77.80       75.41      7.75 o 
  -5   5  10       13.40       28.28      4.91 o 
  -4   5  10        0.30        8.75      3.89 o 
  -3   5  10       33.08       47.96      6.82 o 
  -2   5  10      119.48      145.73     10.76 o 
  -1   5  10      340.46      334.55     23.11 o 
   0   5  10       11.92       23.75      6.66 o 
   1   5  10      564.69      462.09     17.66 o 
   2   5  10        0.79        0.00      5.03 o 
   3   5  10       98.32       88.89     13.96 o 
   4   5  10      138.05      105.65     15.35 o 
   5   5  10       25.19       13.97     10.07 o 
 -12   6  10       10.22       11.00     10.50 o 
 -11   6  10       25.73       22.21      8.46 o 
 -10   6  10       41.27       38.69     12.50 o 
  -9   6  10       66.35       70.47     11.30 o 
  -8   6  10      136.73      133.74     14.84 o 
  -7   6  10       14.19       18.21      6.69 o 
  -6   6  10      185.95      165.45     11.64 o 
  -5   6  10       38.33       34.85      6.26 o 
  -4   6  10      112.66      124.52     12.26 o 
  -3   6  10      123.56      118.03     10.22 o 
  -2   6  10      696.23      658.80     20.78 o 
  -1   6  10        0.59       11.70      6.06 o 
   0   6  10       46.96       54.04      8.34 o 
   1   6  10       52.07       51.83      8.66 o 
   2   6  10        1.97        8.44      6.25 o 
   3   6  10       15.69        9.64      9.01 o 
   4   6  10        0.41        0.00      8.65 o 
 -11   7  10       93.36       89.02     25.50 o 
 -10   7  10        1.46       13.05      8.75 o 
  -9   7  10      519.85      442.13     24.72 o 
  -8   7  10       24.88       36.00      9.90 o 
  -7   7  10      131.35      132.17     14.84 o 
  -6   7  10        7.94        9.73      5.25 o 
  -5   7  10       61.39       81.03      9.00 o 
  -4   7  10       49.84       66.42     10.32 o 
  -3   7  10       79.93       97.09      9.92 o 
  -2   7  10      105.39      103.91     11.53 o 
  -1   7  10      878.75      727.14     28.83 o 
   0   7  10        0.81        6.27      4.89 o 
   1   7  10      177.44      181.13     14.80 o 
   2   7  10       18.50       21.99      8.27 o 
   3   7  10        1.27        0.84      9.47 o 
 -10   8  10       28.58       38.76     18.00 o 
  -9   8  10       40.26       42.57     10.67 o 
  -8   8  10        5.51       17.50     11.50 o 
  -7   8  10      171.39      144.31     16.60 o 
  -6   8  10        1.31       13.38      5.27 o 
  -5   8  10       24.15       41.48      7.95 o 
  -4   8  10       47.11       57.93     10.67 o 
  -3   8  10        4.79       17.31      7.50 o 
  -2   8  10        6.86       19.81      7.40 o 
  -1   8  10       25.28       22.78      8.50 o 
   0   8  10       78.88       88.58     11.47 o 
   1   8  10       19.35       17.91      7.67 o 
   2   8  10       24.14       20.30      7.89 o 
  -8   9  10        5.73        3.19      8.53 o 
  -7   9  10       81.28       77.50     14.14 o 
  -6   9  10        6.39       21.32      8.50 o 
  -5   9  10       11.57       35.20      9.80 o 
  -4   9  10       10.72       34.97     18.25 o 
  -3   9  10      172.12      172.44     17.50 o 
  -2   9  10       48.65       55.13     14.00 o 
  -1   9  10       53.90       82.92     13.77 o 
   0   9  10       95.95      113.17     15.02 o 
 -15   1  11       34.86       49.43      9.67 o 
 -14   1  11        6.12       24.21      9.02 o 
 -13   1  11       42.17       55.84      8.73 o 
 -12   1  11      103.07       92.70     10.38 o 
 -11   1  11      726.98      650.06     21.54 o 
 -10   1  11      610.10      548.47     24.21 o 
  -9   1  11      208.04      197.13     16.08 o 
  -8   1  11      186.50      190.39     24.00 o 
  -7   1  11      148.69      160.31      8.30 o 
  -6   1  11       36.88       32.46      4.76 o 
  -5   1  11        1.76        4.00      3.18 o 
  -4   1  11       48.34       50.77     10.00 o 
  -3   1  11       48.02       58.66      5.50 o 
  -2   1  11     1232.86     1205.86     25.25 o 
  -1   1  11      279.49      251.08     10.90 o 
   0   1  11      222.96      201.97     44.50 o 
   1   1  11      160.77      164.53     15.20 o 
   2   1  11       23.17       12.33     12.75 o 
   3   1  11       21.71       14.16      7.25 o 
   4   1  11        4.55       11.83      5.81 o 
   5   1  11        0.51        2.44      6.43 o 
   6   1  11       69.17       93.12     12.02 o 
 -14   2  11       40.68       45.08      8.77 o 
 -13   2  11        0.04        4.95      5.65 o 
 -12   2  11       77.60       86.46     25.00 o 
 -11   2  11        3.54       17.00      6.25 o 
 -10   2  11      300.17      257.33     16.75 o 
  -9   2  11       87.56       90.12     11.65 o 
  -8   2  11       69.40       67.25      9.47 o 
  -7   2  11       92.43       88.79      6.89 o 
  -6   2  11        3.29        4.25      3.75 o 
  -5   2  11      244.74      231.23      9.19 o 
  -4   2  11      183.78      189.56      8.84 o 
  -3   2  11      792.88      800.07     16.77 o 
  -2   2  11       94.77       88.87      9.25 o 
  -1   2  11      584.95      556.72     20.09 o 
   0   2  11       93.31       71.46     11.10 o 
   1   2  11      351.97      302.07     18.79 o 
   2   2  11        0.18        0.00      5.98 o 
   3   2  11        9.45        8.51      7.95 o 
   4   2  11        9.04        3.39      8.04 o 
   5   2  11       36.44       46.72      9.69 o 
 -14   3  11       14.17       20.68      8.66 o 
 -13   3  11        6.56       13.26      6.47 o 
 -12   3  11        0.21        8.22      5.12 o 
 -11   3  11        0.08        2.77      5.27 o 
 -10   3  11       27.84       31.42     12.75 o 
  -9   3  11      424.47      389.41     21.50 o 
  -8   3  11       80.74       73.70      8.60 o 
  -7   3  11      145.62      143.20      9.25 o 
  -6   3  11        2.25        0.95      4.25 o 
  -5   3  11      403.91      392.24     14.25 o 
  -4   3  11       91.33      104.80      8.75 o 
  -3   3  11      187.20      176.61     17.75 o 
  -2   3  11      192.52      161.78     10.64 o 
  -1   3  11        9.60       17.93      4.77 o 
   0   3  11     1333.57     1250.87     28.25 o 
   1   3  11       46.64       39.70     10.07 o 
   2   3  11       22.72       25.71      8.75 o 
   3   3  11       98.94       87.55     13.93 o 
   4   3  11       46.53       48.79     11.84 o 
   5   3  11        4.57       14.30      9.01 o 
 -14   4  11       52.55       61.56     11.60 o 
 -13   4  11        4.77       25.65      8.04 o 
 -12   4  11       45.30       45.44     16.25 o 
 -11   4  11      166.45      152.54     16.26 o 
 -10   4  11      171.17      155.56     15.56 o 
  -9   4  11      253.19      217.71     17.48 o 
  -8   4  11      612.27      520.34     17.48 o 
  -7   4  11       68.42       77.76     10.75 o 
  -6   4  11       14.74       14.07      7.50 o 
  -5   4  11       49.97       57.42      5.98 o 
  -4   4  11      221.84      232.75     16.50 o 
  -3   4  11       73.44       80.30      8.53 o 
  -2   4  11      715.36      671.87     19.91 o 
  -1   4  11      232.89      222.29     12.73 o 
   0   4  11       71.30       73.49     10.37 o 
   1   4  11      103.50       83.65     25.25 o 
   2   4  11       13.21        2.07      9.50 o 
   3   4  11      154.19      142.99     16.51 o 
   4   4  11        8.35        6.25      9.55 o 
   5   4  11       27.52       20.96     16.25 o 
 -13   5  11       40.41       56.61     11.00 o 
 -12   5  11       34.00       40.27     18.25 o 
 -11   5  11        9.94       13.95     11.50 o 
 -10   5  11        1.74       11.88      8.00 o 
  -9   5  11       61.19       58.51     10.32 o 
  -8   5  11      204.06      169.20     19.75 o 
  -7   5  11       19.96       37.24      5.50 o 
  -6   5  11        3.20        8.87      4.05 o 
  -5   5  11        3.15       11.00      4.50 o 
  -4   5  11      184.85      180.82     10.23 o 
  -3   5  11       82.83       73.82     11.12 o 
  -2   5  11        0.11        7.54      4.48 o 
  -1   5  11      172.62      166.77     14.33 o 
   0   5  11        1.08       10.63      4.80 o 
   1   5  11        3.89        2.14      5.56 o 
   2   5  11      126.89      119.73     15.56 o 
   3   5  11        0.26        5.76      8.97 o 
   4   5  11       27.39       20.57     11.13 o 
 -12   6  11       24.39       26.29      9.96 o 
 -11   6  11       14.66       24.88     19.75 o 
 -10   6  11       82.28      114.48     33.00 o 
  -9   6  11       87.79      119.52     17.50 o 
  -8   6  11       10.21       22.23     13.00 o 
  -7   6  11       79.00       53.23     10.03 o 
  -6   6  11       96.37      110.22     10.36 o 
  -5   6  11        0.56        8.65      4.20 o 
  -4   6  11      638.04      572.64     19.15 o 
  -3   6  11      161.39      154.84     11.75 o 
  -2   6  11       80.93      107.03     10.26 o 
  -1   6  11       29.55       47.89      7.96 o 
   0   6  11      125.23      129.95     11.66 o 
   1   6  11      118.96      124.97     12.47 o 
   2   6  11       26.06       12.43     14.50 o 
   3   6  11       16.31       27.90     11.13 o 
 -11   7  11       37.45       42.10     13.75 o 
 -10   7  11       48.57       56.98     11.84 o 
  -9   7  11      100.23      109.12     28.25 o 
  -8   7  11       79.47       72.08     20.75 o 
  -7   7  11       19.37       19.96     16.00 o 
  -6   7  11        5.56       11.24      5.45 o 
  -5   7  11       11.58       14.88      7.50 o 
  -4   7  11       75.89       86.37      9.87 o 
  -3   7  11        3.50       17.25      5.60 o 
  -2   7  11        0.70       14.19      6.91 o 
  -1   7  11      130.56      135.34     12.69 o 
   0   7  11       10.13        9.31      5.96 o 
   1   7  11        4.52        7.53      7.01 o 
   2   7  11        0.01        0.00      9.19 o 
 -10   8  11       58.95       74.54     15.00 o 
  -9   8  11       56.33       90.17     14.44 o 
  -8   8  11       22.60       28.74      8.89 o 
  -7   8  11      281.38      240.83     21.00 o 
  -6   8  11       13.37       17.40      6.81 o 
  -5   8  11       66.42       60.41     11.16 o 
  -4   8  11       20.40       32.81      8.84 o 
  -3   8  11       53.97      109.46     14.48 o 
  -2   8  11      132.26      129.71     18.75 o 
  -1   8  11      242.75      255.86     31.08 o 
   0   8  11       25.42       44.63      9.16 o 
   1   8  11        4.98       14.75      6.90 o 
  -7   9  11        5.50        9.17      8.66 o 
  -6   9  11        3.57       20.52     16.00 o 
  -5   9  11       24.01       46.54     13.75 o 
  -4   9  11       44.57       42.55     10.32 o 
  -3   9  11        2.57       20.24      7.55 o 
  -2   9  11        6.31       27.63      8.75 o 
 -15   0  12      128.49      111.99     21.00 o 
 -14   0  12       25.38       21.00     10.50 o 
 -13   0  12      238.60      154.49     23.00 o 
 -12   0  12      104.46      117.99     19.50 o 
 -11   0  12      615.16      631.96     37.50 o 
 -10   0  12      141.21      113.49     20.00 o 
  -9   0  12      296.56      237.49     23.00 o 
  -8   0  12        3.90        7.50      8.00 o 
  -7   0  12        4.21       13.50      6.50 o 
  -6   0  12       23.81       20.00      6.50 o 
  -5   0  12     1234.52     1200.43     31.50 o 
  -4   0  12      354.02      387.98     16.50 o 
  -3   0  12      509.33      459.47     18.00 o 
  -2   0  12      805.78      782.45     36.50 o 
  -1   0  12     1115.30     1061.43     44.50 o 
   0   0  12      153.43      140.99     21.00 o 
   1   0  12      250.09      288.98     28.50 o 
   2   0  12       13.70       11.00     11.50 o 
   3   0  12       11.20       15.00     14.00 o 
   4   0  12       52.04       43.50     17.50 o 
   5   0  12        8.93        0.00      9.50 o 
 -15   1  12       15.19       20.23      7.57 o 
 -14   1  12       10.53        4.53      5.65 o 
 -13   1  12       46.32       55.23      9.20 o 
 -12   1  12       12.84       36.20      8.50 o 
 -11   1  12      798.55      771.84     30.58 o 
 -10   1  12     1153.46     1069.40     80.49 o 
  -9   1  12        6.20        5.50      6.72 o 
  -8   1  12      164.05      153.29     10.90 o 
  -7   1  12       50.57       58.49      6.53 o 
  -6   1  12      203.72      207.59      9.72 o 
  -5   1  12       36.03       51.50      5.83 o 
  -4   1  12       10.06       19.58      4.50 o 
  -3   1  12      341.92      325.92     10.59 o 
  -2   1  12      187.05      203.45     13.75 o 
  -1   1  12        7.59       12.50      5.47 o 
   0   1  12        0.45        0.00      7.00 o 
   1   1  12       29.83       32.09     13.75 o 
   2   1  12        6.37        8.52      7.55 o 
   3   1  12        0.02        3.94      9.01 o 
   4   1  12       17.37       12.50      9.90 o 
   5   1  12        8.22        6.79     10.07 o 
 -14   2  12       29.33       46.38     10.18 o 
 -13   2  12       61.44       61.46     10.78 o 
 -12   2  12       80.59       93.99     17.50 o 
 -11   2  12      196.14      176.64     19.25 o 
 -10   2  12       18.89       27.43      7.59 o 
  -9   2  12      368.99      345.70     19.43 o 
  -8   2  12       18.78       27.75      6.47 o 
  -7   2  12       60.09       59.37      7.25 o 
  -6   2  12       23.85       27.60      5.12 o 
  -5   2  12       89.26      117.98     17.00 o 
  -4   2  12      104.48      108.37      7.42 o 
  -3   2  12      654.02      607.02     18.04 o 
  -2   2  12       28.10       34.09      5.53 o 
  -1   2  12        2.24       17.07      5.27 o 
   0   2  12       20.72        6.67      7.40 o 
   1   2  12        0.56        3.88      6.83 o 
   2   2  12       56.60       39.00     10.54 o 
   3   2  12      117.05      103.34     15.38 o 
   4   2  12       37.57       18.04      8.03 o 
   5   2  12       12.68       28.47      8.78 o 
 -14   3  12        2.66       16.92      6.83 o 
 -13   3  12       16.25       24.23      8.50 o 
 -12   3  12      183.43      130.21     19.50 o 
 -11   3  12       15.69       20.62      7.75 o 
 -10   3  12      401.85      338.57     19.80 o 
  -9   3  12       62.48       63.89     11.10 o 
  -8   3  12      513.64      480.89     22.75 o 
  -7   3  12        8.42       19.91      5.00 o 
  -6   3  12      575.71      535.78     15.25 o 
  -5   3  12       14.61       28.88      4.56 o 
  -4   3  12       24.84       26.72      4.91 o 
  -3   3  12      333.18      310.63     52.75 o 
  -2   3  12     1643.30     1536.28     39.24 o 
  -1   3  12      341.86      290.32     13.17 o 
   0   3  12     1068.77      914.08     54.50 o 
   1   3  12        0.02        0.00      6.36 o 
   2   3  12       27.78       31.37     10.39 o 
   3   3  12        0.05        0.00      8.13 o 
   4   3  12       10.54       10.38     11.75 o 
 -14   4  12        0.39       25.14      8.26 o 
 -13   4  12        3.73       17.90      6.97 o 
 -12   4  12        1.43        4.12     12.75 o 
 -11   4  12       23.08       36.21      9.82 o 
 -10   4  12       20.63       19.86     12.00 o 
  -9   4  12      208.52      178.52     16.26 o 
  -8   4  12       39.23       45.42      7.11 o 
  -7   4  12       56.33       62.49      9.50 o 
  -6   4  12        0.97        2.95      3.70 o 
  -5   4  12      399.97      365.97     19.00 o 
  -4   4  12       89.21       98.49      9.60 o 
  -3   4  12      300.26      282.11     13.20 o 
  -2   4  12      219.41      198.19     12.10 o 
  -1   4  12      843.54      722.37     21.74 o 
   0   4  12       34.23       29.91      8.50 o 
   1   4  12       55.75       30.97     10.39 o 
   2   4  12       10.28        6.09      8.89 o 
   3   4  12        5.60        6.66      9.47 o 
   4   4  12       11.56        0.00      9.72 o 
 -13   5  12        7.37       18.92     15.50 o 
 -12   5  12       81.72       77.78     32.00 o 
 -11   5  12        0.10       12.50     11.00 o 
 -10   5  12       53.42       68.42     12.16 o 
  -9   5  12      166.64      160.39     16.41 o 
  -8   5  12       10.39        9.88      7.24 o 
  -7   5  12       48.89       45.85      6.36 o 
  -6   5  12       27.18       39.73      8.00 o 
  -5   5  12      292.82      277.71     11.45 o 
  -4   5  12       92.69      109.55     10.21 o 
  -3   5  12      224.65      249.08     12.64 o 
  -2   5  12        3.56       11.59      4.34 o 
  -1   5  12       39.70       49.82      9.50 o 
   0   5  12       83.68       77.93      9.93 o 
   1   5  12       25.05       32.53     11.13 o 
   2   5  12       15.05        5.57      9.75 o 
   3   5  12        1.41        7.35      9.17 o 
 -12   6  12       14.01       19.37      8.61 o 
 -11   6  12        0.89        9.84      9.50 o 
 -10   6  12        4.08        5.27      7.30 o 
  -9   6  12       84.76       86.98     13.61 o 
  -8   6  12       13.61       25.30     14.25 o 
  -7   6  12        4.50        7.60      7.59 o 
  -6   6  12        0.55       14.05      4.76 o 
  -5   6  12        8.42       25.75      6.00 o 
  -4   6  12       24.89       22.22      5.42 o 
  -3   6  12        2.19        7.87      4.74 o 
  -2   6  12      141.14      149.39     12.18 o 
  -1   6  12       70.14       67.92      9.60 o 
   0   6  12        0.54        3.17      5.49 o 
   1   6  12        1.13        0.00     18.50 o 
   2   6  12        0.60        0.00      9.36 o 
 -11   7  12       69.42       77.46     13.73 o 
 -10   7  12      108.65      122.87     36.25 o 
  -9   7  12        0.02       10.94      8.00 o 
  -8   7  12      190.80      192.73     23.00 o 
  -7   7  12       32.66       40.04     11.30 o 
  -6   7  12       28.99       43.50      7.65 o 
  -5   7  12        9.07       32.95     17.75 o 
  -4   7  12      140.27      140.73     12.47 o 
  -3   7  12       87.06      134.50     12.49 o 
  -2   7  12      119.37      165.97     13.37 o 
  -1   7  12       46.81       48.25     12.32 o 
   0   7  12       12.27       23.92      7.63 o 
   1   7  12        2.38        9.70      9.53 o 
  -9   8  12       65.83       86.02     25.25 o 
  -8   8  12        1.91       20.62      8.30 o 
  -7   8  12        1.82        6.41      8.26 o 
  -6   8  12       51.88       70.57     13.50 o 
  -5   8  12       15.81       21.74     14.75 o 
  -4   8  12       89.30       97.51     14.29 o 
  -3   8  12      123.73      147.10     26.75 o 
  -2   8  12        7.51       26.12      7.31 o 
  -1   8  12      135.34      127.04     16.51 o 
 -14   1  13       58.34       72.33     11.84 o 
 -13   1  13      159.05      130.44     15.54 o 
 -12   1  13        8.46       12.05      6.73 o 
 -11   1  13      425.82      374.56     21.74 o 
 -10   1  13      115.55       87.57     12.73 o 
  -9   1  13      409.09      353.47     19.60 o 
  -8   1  13      178.90      178.97     12.11 o 
  -7   1  13       93.43      101.29      8.13 o 
  -6   1  13      328.73      309.65     10.78 o 
  -5   1  13      349.99      358.78     19.00 o 
  -4   1  13        5.61       21.07      5.50 o 
  -3   1  13      400.86      386.83     17.00 o 
  -2   1  13       14.66       34.35      7.40 o 
  -1   1  13      640.66      590.26     23.85 o 
   0   1  13        1.31        9.17      7.95 o 
   1   1  13      107.08       81.65     13.42 o 
   2   1  13       24.02       19.24     10.07 o 
   3   1  13       62.56       72.71     21.25 o 
   4   1  13        3.86        0.58      9.24 o 
 -14   2  13        0.23       17.37      7.77 o 
 -13   2  13       46.81       31.33      9.00 o 
 -12   2  13        0.06        9.04      6.73 o 
 -11   2  13      154.48      174.61     21.75 o 
 -10   2  13      244.89      232.43     18.73 o 
  -9   2  13      221.35      193.13     16.79 o 
  -8   2  13       58.12       54.20      7.95 o 
  -7   2  13       51.39       62.87      6.72 o 
  -6   2  13       98.19      124.89      8.48 o 
  -5   2  13      134.62      157.49      9.36 o 
  -4   2  13        5.61       23.65      5.16 o 
  -3   2  13      172.33      169.63     11.27 o 
  -2   2  13     1000.37      966.73     30.76 o 
  -1   2  13        2.87       28.31      6.53 o 
   0   2  13      279.47      221.97     18.56 o 
   1   2  13        0.00        0.00      7.19 o 
   2   2  13        0.01        0.00      8.11 o 
   3   2  13       19.54       18.57     11.10 o 
   4   2  13       28.38       29.31     11.81 o 
 -14   3  13       26.94       40.45     11.75 o 
 -13   3  13        0.21        7.67      7.24 o 
 -12   3  13       97.58       85.07     15.25 o 
 -11   3  13       24.57       18.98     11.50 o 
 -10   3  13        0.13        0.35      6.53 o 
  -9   3  13      149.19      146.48     15.51 o 
  -8   3  13       13.41       16.70      5.45 o 
  -7   3  13      123.37      148.98      9.50 o 
  -6   3  13      179.23      193.12     10.18 o 
  -5   3  13       84.45      100.41      7.95 o 
  -4   3  13      280.88      262.81     12.57 o 
  -3   3  13      193.95      198.19     12.48 o 
  -2   3  13        3.86       26.60      5.73 o 
  -1   3  13      354.80      314.61     17.67 o 
   0   3  13       47.29       45.16     12.00 o 
   1   3  13       89.70       90.31     14.29 o 
   2   3  13        1.75        0.00      8.46 o 
   3   3  13        6.19       12.39     10.07 o 
 -13   4  13       62.22       59.84     12.37 o 
 -12   4  13      125.42      107.16     17.00 o 
 -11   4  13        1.00        8.75      9.25 o 
 -10   4  13      218.13      200.41     32.25 o 
  -9   4  13       29.62       21.01      8.23 o 
  -8   4  13        1.10        9.60      4.99 o 
  -7   4  13       72.33       88.12      7.75 o 
  -6   4  13        7.90       13.11      4.56 o 
  -5   4  13        5.24       13.40      4.99 o 
  -4   4  13      933.79      905.05     24.57 o 
  -3   4  13        0.04       12.57      7.00 o 
  -2   4  13       14.68       28.85      9.82 o 
  -1   4  13        6.76       11.19      9.25 o 
   0   4  13        0.04        8.90     15.50 o 
   1   4  13        0.83        8.76      8.75 o 
   2   4  13       22.83       19.53     10.42 o 
   3   4  13        7.03        4.49      9.36 o 
 -13   5  13        0.17       20.67     13.00 o 
 -12   5  13        0.13        2.58     12.75 o 
 -11   5  13       12.44       11.09      9.00 o 
 -10   5  13        7.30        8.50     10.50 o 
  -9   5  13       16.25       12.05      7.81 o 
  -8   5  13      108.40      105.13     10.44 o 
  -7   5  13        0.41       10.12      4.41 o 
  -6   5  13       26.16       43.50      6.01 o 
  -5   5  13       12.53       26.85      5.73 o 
  -4   5  13        0.07       16.63      5.40 o 
  -3   5  13        4.54       13.81      5.11 o 
  -2   5  13        0.02       17.02      5.26 o 
  -1   5  13       24.07       33.36      7.56 o 
   0   5  13       40.50       34.85      9.70 o 
   1   5  13        1.69        2.85      9.72 o 
   2   5  13       20.12       18.75     11.30 o 
 -12   6  13       74.68      108.65     18.00 o 
 -11   6  13       13.82        5.78     13.00 o 
 -10   6  13       85.71       95.94     14.48 o 
  -9   6  13       18.48       21.06      8.53 o 
  -8   6  13       33.57       41.66     10.93 o 
  -7   6  13        0.08        9.97      5.89 o 
  -6   6  13       20.70       45.66      7.32 o 
  -5   6  13       18.31       46.54     11.50 o 
  -4   6  13       91.07      123.80     11.64 o 
  -3   6  13        7.84       12.52      4.89 o 
  -2   6  13      348.46      327.37     16.59 o 
  -1   6  13       11.31       22.86      7.20 o 
   0   6  13       54.41       69.15     20.75 o 
   1   6  13        8.56       10.50      9.90 o 
 -10   7  13        1.23       16.22     12.75 o 
  -9   7  13        3.94       16.33      8.30 o 
  -8   7  13       12.44        9.26      9.32 o 
  -7   7  13        0.00        0.00      7.81 o 
  -6   7  13        0.15       11.87     15.50 o 
  -5   7  13       17.96       41.62     10.46 o 
  -4   7  13       18.96       22.58      6.63 o 
  -3   7  13        7.53       20.52      5.84 o 
  -2   7  13      111.33      119.31     11.97 o 
  -1   7  13       42.70       42.80      8.82 o 
   0   7  13        0.37       25.55      7.93 o 
  -8   8  13       89.69       98.35     20.00 o 
  -7   8  13       29.27       37.50     15.50 o 
  -6   8  13       82.73      112.61     15.15 o 
  -5   8  13        0.89       10.65     11.75 o 
  -4   8  13      118.33      152.49     26.00 o 
  -3   8  13       11.05       42.83      7.76 o 
 -14   0  14       62.99       64.00     16.50 o 
 -13   0  14       47.40       42.50     12.50 o 
 -12   0  14      528.52      449.47     35.50 o 
 -11   0  14      574.12      538.47     37.50 o 
 -10   0  14      297.46      285.98     26.50 o 
  -9   0  14      102.19       85.49     18.00 o 
  -8   0  14      873.34      894.94     44.50 o 
  -7   0  14       16.40       31.50      7.00 o 
  -6   0  14      567.50      574.46     22.50 o 
  -5   0  14      133.83      175.99     14.00 o 
  -4   0  14       23.32       40.50     11.50 o 
  -3   0  14      326.79      309.48     24.00 o 
  -2   0  14      446.75      441.47     29.00 o 
  -1   0  14      217.15      183.99     22.50 o 
   0   0  14       92.01      103.99     22.00 o 
   1   0  14       25.48       32.50     16.00 o 
   2   0  14       35.95       72.50     21.00 o 
   3   0  14       81.42       63.50     21.00 o 
 -14   1  14        6.58       11.30      7.24 o 
 -13   1  14       26.82       20.16      8.66 o 
 -12   1  14       43.62       33.00     10.25 o 
 -11   1  14       18.91       15.83      8.46 o 
 -10   1  14       53.84       60.69     12.00 o 
  -9   1  14      169.66      201.74     17.50 o 
  -8   1  14      122.08      158.29     16.00 o 
  -7   1  14       26.83       36.66      5.62 o 
  -6   1  14       41.57       57.76      6.72 o 
  -5   1  14       10.99       21.38      4.76 o 
  -4   1  14       57.96       73.30      8.50 o 
  -3   1  14      119.88      135.75     13.61 o 
  -2   1  14       70.62       70.84     10.03 o 
  -1   1  14       17.25       32.55      7.59 o 
   0   1  14      123.24      117.90     26.75 o 
   1   1  14        0.43        4.99      9.32 o 
   2   1  14       11.18        4.50      9.90 o 
   3   1  14       42.53       44.24     12.46 o 
 -14   2  14      104.34      106.59     16.50 o 
 -13   2  14       44.88       53.71     23.25 o 
 -12   2  14        1.14        4.06      6.50 o 
 -11   2  14        5.57        6.38      8.04 o 
 -10   2  14      279.18      272.89     19.69 o 
  -9   2  14        1.11        0.00      5.83 o 
  -8   2  14        8.08       11.84      8.75 o 
  -7   2  14       37.81       50.02      6.36 o 
  -6   2  14       32.34       45.52      6.18 o 
  -5   2  14       22.22       28.69      8.00 o 
  -4   2  14      439.74      381.36     17.50 o 
  -3   2  14      203.91      231.15     16.96 o 
  -2   2  14       11.34       19.57      8.50 o 
  -1   2  14       78.48      116.93     13.23 o 
   0   2  14        1.33        0.00      7.81 o 
   1   2  14        3.98        0.00      8.75 o 
   2   2  14        4.20        0.86      8.89 o 
 -14   3  14        5.69       26.65     12.25 o 
 -13   3  14       63.98       60.11     18.75 o 
 -12   3  14       15.29       21.89      8.75 o 
 -11   3  14      126.45      109.48     15.38 o 
 -10   3  14        7.48        5.50      7.40 o 
  -9   3  14      174.09      154.62     16.06 o 
  -8   3  14       93.07      100.74     24.25 o 
  -7   3  14      413.50      383.33     13.25 o 
  -6   3  14       74.58       94.07      8.75 o 
  -5   3  14      689.41      611.23     19.88 o 
  -4   3  14      315.59      304.65     26.00 o 
  -3   3  14        9.64       18.27      5.50 o 
  -2   3  14       32.43       45.12     15.25 o 
  -1   3  14      519.07      441.52     22.27 o 
   0   3  14       19.40       23.11     10.89 o 
   1   3  14       93.00       68.49     15.25 o 
   2   3  14       24.81       27.03     11.81 o 
 -13   4  14        8.42        6.20      7.75 o 
 -12   4  14      120.17      103.47     17.25 o 
 -11   4  14       66.02       76.39     21.50 o 
 -10   4  14        0.44        0.00      6.83 o 
  -9   4  14       36.33       30.43     12.00 o 
  -8   4  14       89.93       91.82     19.00 o 
  -7   4  14       78.83       87.49      7.95 o 
  -6   4  14      127.22      154.86     12.46 o 
  -5   4  14      135.47      136.68     11.27 o 
  -4   4  14       57.60       73.72      8.87 o 
  -3   4  14       55.27       70.53      8.37 o 
  -2   4  14      187.72      183.86     16.26 o 
  -1   4  14        0.13        8.26      9.25 o 
   0   4  14       78.62       71.19     12.85 o 
   1   4  14        1.39        0.00      9.01 o 
   2   4  14       32.74       12.41      9.68 o 
 -12   5  14        6.28       13.25      8.75 o 
 -11   5  14       55.72       53.56     11.67 o 
 -10   5  14       85.39       80.20     13.58 o 
  -9   5  14        2.29        0.00      7.20 o 
  -8   5  14       11.64       18.15      8.00 o 
  -7   5  14       25.62       42.54      8.25 o 
  -6   5  14        0.40       19.56      5.40 o 
  -5   5  14        0.02       11.50      7.75 o 
  -4   5  14        0.77       12.35      7.93 o 
  -3   5  14       48.32       58.50      8.45 o 
  -2   5  14      369.94      354.20     16.47 o 
  -1   5  14        0.65       16.04     15.50 o 
   0   5  14        3.12       15.36      8.89 o 
   1   5  14       40.84       50.67     12.73 o 
 -11   6  14       12.16       19.30      8.61 o 
 -10   6  14        2.35       10.26      8.82 o 
  -9   6  14       13.99       10.65      9.17 o 
  -8   6  14        0.20        0.00      8.04 o 
  -7   6  14        1.88        7.00      7.00 o 
  -6   6  14        5.31       16.26      7.00 o 
  -5   6  14        4.75       19.00      7.54 o 
  -4   6  14       27.40       41.30      7.12 o 
  -3   6  14        3.17       12.26      9.37 o 
  -2   6  14       51.06       60.27      8.89 o 
  -1   6  14        0.00       11.15      8.26 o 
   0   6  14       11.89       30.57     17.25 o 
 -10   7  14       62.34      102.07     34.50 o 
  -9   7  14       25.60       49.26     11.16 o 
  -8   7  14        1.22        8.15      9.01 o 
  -7   7  14      121.07      118.99     26.50 o 
  -6   7  14       17.69       53.08      8.70 o 
  -5   7  14      148.57      168.06     15.34 o 
  -4   7  14       24.88       46.04      8.18 o 
  -3   7  14       64.21       76.32     10.45 o 
  -2   7  14       47.49       86.95     12.15 o 
 -14   1  15       23.68       26.98      9.50 o 
 -13   1  15       51.62       47.46     11.30 o 
 -12   1  15      344.66      259.49     25.50 o 
 -11   1  15       29.55       24.38      9.96 o 
 -10   1  15      103.93      105.94     14.48 o 
  -9   1  15       12.38       16.01      8.26 o 
  -8   1  15      101.35      121.80     16.00 o 
  -7   1  15       79.78       96.03     22.25 o 
  -6   1  15      286.10      275.67     11.49 o 
  -5   1  15      100.98      121.49     10.54 o 
  -4   1  15      572.89      535.47     22.63 o 
  -3   1  15      193.85      213.59     17.14 o 
  -2   1  15      120.51      132.94     15.50 o 
  -1   1  15       58.04       54.61      9.49 o 
   0   1  15       70.88       48.13     12.87 o 
   1   1  15        0.00        0.70      9.75 o 
   2   1  15       57.63       52.69     13.07 o 
 -14   2  15       57.45       68.02     16.25 o 
 -13   2  15        5.64        5.93      7.20 o 
 -12   2  15        5.87        7.12      8.97 o 
 -11   2  15        9.70       16.50      9.19 o 
 -10   2  15      116.56      100.19     14.48 o 
  -9   2  15      256.48      263.56     22.00 o 
  -8   2  15      283.88      290.25     14.23 o 
  -7   2  15       83.84       92.76      8.25 o 
  -6   2  15       56.20       86.06     10.50 o 
  -5   2  15       15.07       29.62      6.50 o 
  -4   2  15        1.03       13.34      8.75 o 
  -3   2  15       32.75       51.57      8.65 o 
  -2   2  15      135.47      147.08     18.50 o 
  -1   2  15       97.30       87.91     12.19 o 
   0   2  15       18.74       19.25     11.31 o 
   1   2  15       32.97       15.41     10.74 o 
 -13   3  15        8.38        8.69      7.75 o 
 -12   3  15        3.11        6.50      8.00 o 
 -11   3  15       34.58       28.25     10.96 o 
 -10   3  15       70.86       79.82     13.96 o 
  -9   3  15       62.49       53.58     11.96 o 
  -8   3  15      423.95      394.36     28.75 o 
  -7   3  15       13.12       36.57      6.18 o 
  -6   3  15       41.33       74.64     10.25 o 
  -5   3  15       63.61       93.87     11.00 o 
  -4   3  15        1.40       19.48     11.75 o 
  -3   3  15        1.57       17.88      6.89 o 
  -2   3  15      217.22      233.85     18.74 o 
  -1   3  15        0.01       13.71      6.88 o 
   0   3  15       40.64       45.36     15.25 o 
   1   3  15       11.33       23.21     11.10 o 
 -13   4  15       83.75       83.00     13.21 o 
 -12   4  15       10.08        3.62      7.55 o 
 -11   4  15      265.23      202.34     20.33 o 
 -10   4  15       14.11       19.24      9.34 o 
  -9   4  15        0.02        7.10      7.75 o 
  -8   4  15       38.45       51.85      8.60 o 
  -7   4  15       11.11       32.73      6.89 o 
  -6   4  15       11.96       21.83      7.00 o 
  -5   4  15      157.97      182.49     13.30 o 
  -4   4  15        7.31       24.17      5.98 o 
  -3   4  15      169.36      177.61     16.41 o 
  -2   4  15        3.43       13.07      6.33 o 
  -1   4  15       70.60       97.21     14.74 o 
   0   4  15        2.08       21.17      8.69 o 
 -12   5  15        0.68       12.77     14.75 o 
 -11   5  15        5.41       15.58      8.89 o 
 -10   5  15        1.30        9.27      9.24 o 
  -9   5  15        0.65        0.00      7.55 o 
  -8   5  15       24.70       31.15      9.50 o 
  -7   5  15       17.65       36.43      7.20 o 
  -6   5  15       40.22       69.00      9.32 o 
  -5   5  15       11.08       23.83     11.00 o 
  -4   5  15        7.37       30.29      7.14 o 
  -3   5  15       43.03       47.82      8.71 o 
  -2   5  15       40.83       50.99      9.82 o 
  -1   5  15       23.02       29.71      9.47 o 
 -11   6  15      146.88      147.10     24.00 o 
 -10   6  15       11.05        7.86      9.82 o 
  -9   6  15       99.55      116.62     22.25 o 
  -8   6  15       32.39       68.50     13.00 o 
  -7   6  15       45.69       88.99     13.00 o 
  -6   6  15        6.55       28.76      8.75 o 
  -5   6  15       79.27      104.01     12.50 o 
  -4   6  15      117.35      161.49     13.95 o 
  -3   6  15      288.27      292.63     17.98 o 
  -2   6  15      157.24      198.01     18.73 o 
  -8   7  15       16.20       18.50     15.50 o 
  -7   7  15        4.81       21.00      8.50 o 
  -6   7  15        1.71       24.96      7.30 o 
  -5   7  15        9.95       27.22     13.97 o 
  -4   7  15        2.65       38.69     13.51 o 
 -14   0  16        8.20        7.50     12.00 o 
 -13   0  16       31.74       40.00     17.50 o 
 -12   0  16       33.97       32.50     15.50 o 
 -11   0  16      112.03       96.49     21.50 o 
 -10   0  16      291.75      271.48     30.50 o 
  -9   0  16      426.21      398.98     31.50 o 
  -8   0  16        6.67       16.00      8.00 o 
  -7   0  16      403.66      387.98     19.50 o 
  -6   0  16       61.74       71.00     11.00 o 
  -5   0  16      448.68      441.97     30.00 o 
  -4   0  16     1930.09     1797.39     66.50 o 
  -3   0  16        6.54       26.50     11.50 o 
  -2   0  16       25.34       28.00     10.00 o 
  -1   0  16       51.73       74.50     17.00 o 
   0   0  16        1.20        1.00     14.00 o 
 -14   1  16        4.56       11.60     11.50 o 
 -13   1  16        0.00        0.00      7.81 o 
 -12   1  16        3.81        6.94      9.01 o 
 -11   1  16      131.61      167.56     18.37 o 
 -10   1  16        6.45        8.87      8.40 o 
  -9   1  16       12.46       11.96     10.75 o 
  -8   1  16       44.80       48.57      8.40 o 
  -7   1  16        0.42        8.50      4.95 o 
  -6   1  16        2.41       23.47      5.73 o 
  -5   1  16      108.81      152.68     14.67 o 
  -4   1  16       44.20       59.44     10.23 o 
  -3   1  16       14.98       36.83     13.75 o 
  -2   1  16       39.71       70.27     11.13 o 
  -1   1  16       14.31       35.61      8.82 o 
   0   1  16       19.27       42.48     13.25 o 
 -13   2  16       42.49       26.73     11.39 o 
 -12   2  16      176.58      143.12     18.08 o 
 -11   2  16       11.68       19.67     10.07 o 
 -10   2  16       16.10       12.87      9.01 o 
  -9   2  16      106.94      111.67     15.38 o 
  -8   2  16        6.61       10.01     10.75 o 
  -7   2  16       20.52       40.65      9.50 o 
  -6   2  16       94.63      113.48     21.25 o 
  -5   2  16       36.23       44.45      7.67 o 
  -4   2  16       18.32       42.32      9.17 o 
  -3   2  16       62.76       83.69     12.00 o 
  -2   2  16      182.96      215.97     18.54 o 
  -1   2  16       25.64       41.00      9.88 o 
   0   2  16       41.96       41.46     12.52 o 
 -13   3  16        0.24       13.18     12.75 o 
 -12   3  16       69.93       45.18     12.90 o 
 -11   3  16       51.83       40.22     13.00 o 
 -10   3  16        1.20        0.50      8.75 o 
  -9   3  16        1.20        2.33      8.04 o 
  -8   3  16      228.83      228.67     14.14 o 
  -7   3  16       41.21       84.20      9.85 o 
  -6   3  16       47.75       54.51      8.29 o 
  -5   3  16       45.90       64.11      8.89 o 
  -4   3  16       42.81       41.06      8.66 o 
  -3   3  16      157.33      111.39     14.24 o 
  -2   3  16       12.91       37.20      9.17 o 
  -1   3  16       13.37       19.10      8.65 o 
   0   3  16       18.53        6.97      9.32 o 
 -12   4  16        0.35        2.22      7.93 o 
 -11   4  16       59.48       51.32     13.80 o 
 -10   4  16       97.08      102.59     16.30 o 
  -9   4  16       16.93       17.48      9.43 o 
  -8   4  16       24.24       58.00     12.00 o 
  -7   4  16        4.12       24.91     11.50 o 
  -6   4  16        8.32       22.21      6.53 o 
  -5   4  16        8.74       20.26      6.18 o 
  -4   4  16       60.73       83.73     11.84 o 
  -3   4  16        1.60       15.25      7.55 o 
  -2   4  16        0.00       26.72      8.82 o 
  -1   4  16       15.45       35.15     19.50 o 
 -11   5  16       37.60       40.50     13.08 o 
 -10   5  16       31.22       18.98     10.94 o 
  -9   5  16       30.45       31.41     12.24 o 
  -8   5  16       55.20       67.50     12.00 o 
  -7   5  16        5.60       24.28      8.50 o 
  -6   5  16       71.99       95.29     13.50 o 
  -5   5  16       81.47      103.48     16.00 o 
  -4   5  16       23.10       43.44      9.79 o 
  -3   5  16      172.79      210.02     19.08 o 
  -2   5  16       20.97       73.23     22.00 o 
  -9   6  16        6.48       18.00     15.50 o 
  -8   6  16        0.48       22.00      9.00 o 
  -7   6  16        1.02        6.50      8.00 o 
  -6   6  16        4.96       31.72      7.78 o 
  -5   6  16       19.93       38.91     11.76 o 
  -4   6  16        0.07       28.08     10.59 o 
 -13   1  17       43.50       42.17     12.36 o 
 -12   1  17       25.75       23.58     10.89 o 
 -11   1  17       81.28       83.23     15.38 o 
 -10   1  17        0.01        9.24      9.50 o 
  -9   1  17       67.86       78.30     14.09 o 
  -8   1  17        5.52       16.77      8.75 o 
  -7   1  17      165.61      205.79     13.93 o 
  -6   1  17        6.80       26.82      7.59 o 
  -5   1  17       41.27       80.13     11.25 o 
  -4   1  17       24.28       49.34      9.68 o 
  -3   1  17       80.98      119.12     21.25 o 
  -2   1  17       36.44       54.97     10.61 o 
  -1   1  17       61.25       80.35     12.00 o 
 -13   2  17        6.23       14.76     10.23 o 
 -12   2  17        0.02        0.00      8.13 o 
 -11   2  17        0.86        0.00      9.13 o 
 -10   2  17        3.68       10.71      9.36 o 
  -9   2  17      211.50      205.34     19.41 o 
  -8   2  17       36.96       49.75     11.25 o 
  -7   2  17       29.62       44.91      7.68 o 
  -6   2  17       10.23       22.82      7.25 o 
  -5   2  17        5.85       44.79     14.75 o 
  -4   2  17       81.88      115.74     14.49 o 
  -3   2  17        4.58       22.86      7.75 o 
  -2   2  17       42.81       60.26     11.49 o 
  -1   2  17        5.59       38.06     16.75 o 
 -12   3  17       70.35       79.46     15.23 o 
 -11   3  17        2.24       10.71      9.72 o 
 -10   3  17        2.09        0.00      9.01 o 
  -9   3  17      130.79      134.29     17.01 o 
  -8   3  17       37.48       40.50     10.50 o 
  -7   3  17      151.18      177.76     15.75 o 
  -6   3  17       16.69       46.84      8.65 o 
  -5   3  17       44.76       69.38     10.93 o 
  -4   3  17       42.06       57.56     14.00 o 
  -3   3  17        4.69       15.78     11.25 o 
  -2   3  17        6.02       32.81      8.66 o 
 -11   4  17        7.18       14.25     10.25 o 
 -10   4  17      103.20       80.41     15.30 o 
  -9   4  17        4.96       14.00     16.00 o 
  -8   4  17       64.74      109.99     14.50 o 
  -7   4  17       18.48       46.39     13.25 o 
  -6   4  17       90.90      101.86     11.77 o 
  -5   4  17        2.79        6.35      6.94 o 
  -4   4  17       31.70       58.10     10.39 o 
  -3   4  17       29.61       51.04     10.75 o 
 -10   5  17        0.56        8.72     10.32 o 
  -9   5  17        4.18        1.00     13.50 o 
  -8   5  17       61.41       90.49     13.50 o 
  -7   5  17        3.93       29.80      8.32 o 
  -6   5  17       13.45       29.29      7.59 o 
  -5   5  17       21.95       50.58     11.65 o 
  -4   5  17        1.54       37.99      8.40 o 
 -12   0  18       14.33       18.00     15.00 o 
 -11   0  18      530.47      536.47     41.00 o 
 -10   0  18      100.57      100.49     23.00 o 
  -9   0  18       41.96       53.00     19.50 o 
  -8   0  18       90.78      137.49     15.50 o 
  -7   0  18       46.85       93.49     18.00 o 
  -6   0  18        0.12       20.00     10.50 o 
  -5   0  18       89.05       97.49     19.00 o 
  -4   0  18       80.75      103.49     19.00 o 
  -3   0  18      482.43      464.47     35.00 o 
 -12   1  18       16.78        5.98      9.36 o 
 -11   1  18        0.05        0.00      9.55 o 
 -10   1  18      225.24      214.84     20.85 o 
  -9   1  18       62.01       50.92     13.07 o 
  -8   1  18        0.05       14.00      8.50 o 
  -7   1  18       41.52       72.36     26.00 o 
  -6   1  18        8.73       45.35      9.19 o 
  -5   1  18      137.40      171.43     25.75 o 
  -4   1  18      120.05      155.08     27.25 o 
  -3   1  18       23.19       48.54      9.90 o 
 -12   2  18        9.37       14.40      9.32 o 
 -11   2  18        4.12        9.49     10.42 o 
 -10   2  18       57.24       44.97     12.95 o 
  -9   2  18       52.88       69.45     14.09 o 
  -8   2  18       62.65       99.99     14.00 o 
  -7   2  18       35.09       57.25      9.15 o 
  -6   2  18        5.94       33.19      8.53 o 
  -5   2  18       71.45      107.24     14.44 o 
  -4   2  18       44.38       54.28     10.54 o 
  -3   2  18       10.04       49.70      9.75 o 
 -11   3  18       27.35       19.28     11.25 o 
 -10   3  18       40.64       39.48     12.52 o 
  -9   3  18       24.78       56.50     20.00 o 
  -8   3  18        5.07       17.50     10.00 o 
  -7   3  18       19.91       36.07      8.40 o 
  -6   3  18        9.62       30.27      9.36 o 
  -5   3  18        8.91       34.90      9.72 o 
  -4   3  18       18.62       65.81     10.67 o 
 -10   4  18       16.07       29.50     17.50 o 
  -9   4  18       37.26       75.00     23.50 o 
  -8   4  18        5.10       16.50     10.00 o 
  -7   4  18       53.01       96.27     17.50 o 
  -6   4  18        0.71       18.39      7.30 o 
  -5   4  18        5.31       35.68     10.25 o 
 -11   1  19        0.00        0.00      9.32 o 
 -10   1  19       76.72       81.65     16.26 o 
  -9   1  19        5.00        2.00     14.50 o 
  -8   1  19      113.55      175.99     24.00 o 
  -7   1  19        0.42       39.27      8.97 o 
  -6   1  19       68.23       79.98     13.61 o 
  -5   1  19       24.90       51.59     10.42 o 
 -10   2  19        0.00        0.00      9.96 o 
  -9   2  19        6.61       10.00     16.00 o 
  -8   2  19       10.52       11.50      9.00 o 
  -7   2  19        0.25       31.60      9.01 o 
  -6   2  19       18.86       49.65     16.50 o 
  -8   3  19        7.33       25.00     11.50 o 
                                                 
